# Supplementary material for: A multi-omics dissection of the molecular mechanisms underlying water soaking in fresh-cut watermelon
Source: Mol Hortic. 2026 Feb 4;6:20. doi: 10.1186/s43897-025-00229-0 (PMC12870808; doi:10.1186/s43897-025-00229-0)
Supplement: Supplementary file 1 — Supplementary Material 1: Table S1. K-means analysis of DAMs. DAMs in cluster I. Table S2. K-means analysis of DAMs. DAMs in cluster II. Table S3. K-means analysis of DAMs. DAMs in cluster III. Table S4. K-means analysis of DAMs. DAMs in cluster IV. Table S5. K-means analysis of DAMs. DAMs in cluster V. Table S6. K-means analysis of DAMs. DAMs in cluster VI. Table S7. Expression of all genes. Table S8. Expression of DEGs. Table S9. Expression of all lncRNAs. Table S10. Expression of all miRNAs. Table S11. Up and down regulation of circRNA. Table S12. Target gene profiles of DEcircRNA in different comparator groups. Table S13. The mRNAs targeted by miRNAs or circRNAs. Table S14. Raw reads were compared with reference genome statistics. Table S15. Number and proportion of hyper- and hypo-DMRs. [file 43897_2025_229_MOESM1_ESM.xlsx]

## Sheet: Table S1
Tab S1. K-means analysis of DAMs. DAMs in cluster I
ID	Name	Class	WS-0d-1	WS-0d-2	WS-0d-3	WS-2d-1	WS-2d-2	WS-2d-3	WS-4d-1	WS-4d-2	WS-4d-3	WS-6d-1	WS-6d-2	WS-6d-3	WS-8d-1	WS-8d-2	WS-8d-3
POS_q196	Obscuraminol D	Lipid	487846	745040	367240	326400	371994	366461	208373	179216	128177	217042	87854.5	663952	0.0257467	105138	0.0257467
POS_q46	9,12,15-Octadecatrien-1-Ol	Lipid	1.6474e+06	2.28354e+06	1.14431e+06	1.16585e+06	980259	1.1027e+06	632406	638406	254332	338716	315302	1.61734e+06	0.0257467	85656.9	41137.8
NEG_q153	Palmitoylglycine	Lipid	27589.9	29097.7	25285.8	22602.6	18344.7	10614.5	18641	18805.7	18235.1	14914.1	21616.5	14375.3	15340.3	14740	21347.7
POS_t66	1-α-Linolenoyl-glycerol	Lipid	1167.82	1472.06	1274.14	619.251	1183.88	1406.39	1297.1	1032.42	885.047	763.74	703.345	844.899	662.304	766.539	849.708
NEG_t37	(Z)-9,12,13-trihydroxyoctadec-15-enoic acid	Lipid	11657.1	9522.8	12551.7	6043.11	7480.8	8682.62	7209.93	6290.89	6958.53	6482.9	7673.6	7830.39	7717.7	6142.67	8051.01
NEG_t93	Kyotorphin	Organic Acid	268.259	277.697	360.633	303.082	281.728	134.351	159.78	141.182	198.202	224.557	172.003	220.513	235.134	210.615	265.916
NEG_t65	Isodesmosine	Organic Acid	508.459	546.568	482.111	444.678	393.883	486.802	461.223	430.479	384.503	430.157	473.042	370.865	311.601	382.979	333.485
NEG_q141	Methylmalonic Acid	Organic acid	8.77813e+06	1.0359e+07	1.1115e+07	7.33357e+06	7.1012e+06	6.45966e+06	6.69943e+06	6.16314e+06	6.68966e+06	3.5304e+06	4.48957e+06	4.26317e+06	4.4406e+06	5.38388e+06	4.7282e+06
NEG_t72	Tabtoxin biosynthesis intermediate 5	Organic Acid	3199.48	3834.77	3939.06	3586.2	3201.46	2943.11	3044.15	2410.52	2549.55	1956.87	2263.4	1978.11	2302.78	3561.42	2323.84
NEG_q149	Octadecanedioic Acid	Organic acid	20899.6	17561.8	14644.9	10148.1	0.0257467	6426.07	18550.9	12583.1	20930.7	1488.98	9056.32	0.0257467	4400.91	0.0257467	0.0257467
NEG_q177	Sulfinpyrazone	Ketones, Aldehydes, Acids	2385.15	1818.85	1350.66	870.169	1548.53	1357.1	0.0257467	1516.49	0.0257467	1108.94	0.0257467	0.0257467	0.0257467	1864.5	1241.25
POS_q107	Epitulipinolide	Terpenoids	1.15884e+06	1.05391e+06	1.24136e+06	1.08583e+06	884322	947005	1.00105e+06	954409	899866	1.05815e+06	923060	831902	879168	822947	732927
POS_q172	Maltotetraose	Sugars and alcohols	1.89305e+06	2.08919e+06	1.94252e+06	1.31335e+06	1.24269e+06	1.30201e+06	2.6206e+06	1.09218e+06	706311	2.59514e+06	1.14872e+06	1.7101e+06	1.1687e+06	1.23847e+06	1.36408e+06
NEG_q132	Maltopentaose	Sugars and alcohols	15309.7	16800.5	17175.7	18729.9	15525.2	12434.5	16645.5	15673.4	12729.5	15162.1	17866.9	14421.2	13122.2	12160.6	11219.1
POS_q6	1F-Fructofuranosylnystose	Sugars and alcohols	583280	504932	748331	403907	343121	297918	391106	294523	135995	461193	347343	455386	492572	387553	273963
POS_t47	2-Amino-1,3-eicosanediol	Sugars And Alcohols	63481.3	69545.3	56513.4	48675.2	53164.6	55228.1	56180	54434.4	43131.3	56341.5	46312.5	44914.9	49319.9	41391.5	49768.7
POS_q87	Darlingine	Alkaloids	127554	111079	105557	82050.6	72602.4	53024.8	0.0257467	72663.6	88863.5	99868.4	93263.4	48368.8	91787.1	105682	79932.1
POS_q229	Songorine	Alkaloids	55295.2	153704	57838.4	71361.7	63574.4	63803.3	40910.4	39424.8	54299.8	42772.7	44017.2	74493.4	46604.7	60539.6	47388.3
NEG_t68	Crotaleschenine	Alkaloids	7577.04	7046.84	7042.76	7492.59	6660.28	6277.12	6585.13	6151.67	5933.08	6771.16	6221.96	5574.19	5519.58	6910.15	5100.65
POS_q135	Knightinol	Alkaloids	1.12246e+06	1.17397e+06	1.08233e+06	1.11943e+06	1.14113e+06	906435	803803	918156	619432	730353	835790	723256	716578	917041	892019
POS_q205	Piperlongumine	Alkaloids	5.47823e+07	5.09538e+07	5.16248e+07	3.44493e+07	4.4287e+07	4.67536e+07	4.2744e+07	4.4427e+07	4.5351e+07	3.6108e+07	3.92317e+07	5.38271e+07	2.96102e+07	3.99295e+07	3.83275e+07
NEG_t70	1-Cinnamoylpyrrolidine	Alkaloids	1221.45	1602.71	1680.35	1427.23	1321.23	1007.78	1046.99	829.708	959.013	645.051	775.328	681.903	801.907	1433.58	804.83
NEG_q42	Arcaine Sulfate	Others	571258	657590	401567	330642	293383	374355	101908	141241	240868	461808	358327	534886	242622	0.0257467	659041
POS_q114	Geranyl??Tiglate	Others	303641	238798	294546	243552	312569	277478	0.0257467	0.0257467	0.0257467	276970	0.0257467	254050	0.0257467	289924	233013
NEG_q136	Menadione	Quinones	802938	304813	386323	349672	328596	324429	414535	300018	343196	317673	292883	288015	295184	315239	418049
POS_q214	R162	Quinones	2.43385e+06	3.35283e+06	1.86882e+06	1.62531e+06	1.54353e+06	1.66807e+06	965607	780416	457954	495271	550691	2.32588e+06	0.0257467	111558	63898
POS_t78	Pyrroside B	Flavonoids	1031.72	1199.64	1366.08	1091.07	1235.02	984.35	792.611	812.407	781.03	911.442	806.067	1032.31	1067.69	934.286	1118.98
NEG_t86	Methylhesperidin	Flavonoids	2884.44	3011.55	3266.15	2260.13	3136.17	2608.5	2425.42	2668.49	2630.22	2847.85	2894.72	2066.3	2721.25	3099.56	2087.14
NEG_t4	L-Sepiapterin	Nucleosides	801.633	1330.7	1327.23	1196.4	882.436	729.877	759.777	690.868	762.606	610.796	679.885	576.906	584.564	1022.83	635.693
NEG_q8	2,4-Dihydroxybenzoic Acid	Polyphenols	632778	618389	587462	415949	365547	270003	390475	439974	306603	386362	510681	432371	569842	451882	441224
NEG_q164	Pyrocatechuic Acid	Polyphenols	936027	907045	0.0257467	468739	701471	568140	523767	0.0257467	0.0257467	453375	0.0257467	0.0257467	0.0257467	0.0257467	0.0257467
POS_q32	4-Hydroxyphenylacetylglutamic Acid	Amino acids	475942	719464	398059	367558	342997	342458	170811	161168	117008	98016.3	106495	449799	503.979	32797.6	47377.7
POS_q152	L-Histidine	Amino acids	2.53938e+07	2.49503e+07	2.4117e+07	2.20517e+07	1.95704e+07	1.76599e+07	2.47834e+07	2.366e+07	2.15777e+07	2.22186e+07	2.06524e+07	2.33869e+07	2.20327e+07	2.7746e+07	1.99485e+07
POS_q12	2-Amino-5-Ureidopentanoic Acid	Amino acids	6.80889e+08	6.8622e+08	6.7712e+08	6.70296e+08	7.28552e+08	6.39383e+08	6.21008e+08	6.4376e+08	6.57284e+08	7.08871e+08	5.90035e+08	6.74421e+08	6.51747e+08	6.42808e+08	6.32142e+08
POS_q254	Β-Alanine	Amino acids	262044	215630	291429	203029	159594	159601	136427	129503	97174	112820	106972	255457	96396.7	171467	315593
NEG_q18	3-(Carboxymethylamino)Propanoic Acid	Amino acids	3.21635e+07	3.64324e+07	3.73237e+07	2.76005e+07	3.01601e+07	2.91822e+07	2.85522e+07	2.76617e+07	2.58154e+07	2.48033e+07	2.65431e+07	2.5933e+07	2.27836e+07	2.33645e+07	2.36108e+07
NEG_q23	4-Hydroxyisoleucine	Amino acids	3.6413e+07	4.04535e+07	3.95606e+07	3.30247e+07	3.45999e+07	3.26859e+07	3.31749e+07	3.59877e+07	3.09928e+07	3.23864e+07	3.23774e+07	3.26811e+07	2.8074e+07	3.03518e+07	2.87745e+07
POS_t3	Glutathione reduced form	Amino acids	10091.9	12609.5	12198.5	8828.27	8846.83	9140.61	7700.99	8250.18	7647.45	9138.56	7893.12	8119.86	8758.48	6678.43	6590.47
NEG_q122	L-Glutamic Acid	Amino acids	3.84764e+07	4.03038e+07	4.01058e+07	3.10427e+07	3.46915e+07	3.20305e+07	3.15306e+07	2.74963e+07	2.7352e+07	3.19685e+07	2.95484e+07	2.96116e+07	2.68391e+07	2.64249e+07	2.44212e+07
NEG_q123	L-Glutamic Acid (Monosodium Salt)	Amino acids	2.53875e+07	2.95628e+07	2.83911e+07	1.90043e+07	2.45483e+07	2.40489e+07	2.05377e+07	2.04156e+07	1.9128e+07	2.2407e+07	2.14764e+07	1.94494e+07	1.86003e+07	1.9474e+07	1.74785e+07
POS_t38	5-Hydroxyectoine	Amino acids	138.251	142.145	294.746	96.6413	179.633	172.01	81.2091	68.9153	56.0295	9.60002	69.3991	59.6691	82.0069	47.3969	89.4886
NEG_t63	gamma-Amino-gamma-cyanobutanoate	Amino acids	6620.59	7498.78	7957.75	6214.5	5626.55	5296.92	6612.98	6096.54	5476.92	5983.98	6800.01	4849.81	5162.1	7437.37	5014.29
POS_q162	L-Phenylalanyl-L-Leucine	Amino acids	44815.9	160751	236762	0.0257467	155391	0.0257467	168738	98541.1	112488	0.0257467	235818	0.0257467	0.0257467	0.0257467	0.0257467

## Sheet: Table S2
Tab S2. K-means analysis of DAMs. DAMs in cluster Ⅱ
ID	Name	Class	WS-0d-1	WS-0d-2	WS-0d-3	WS-2d-1	WS-2d-2	WS-2d-3	WS-4d-1	WS-4d-2	WS-4d-3	WS-6d-1	WS-6d-2	WS-6d-3	WS-8d-1	WS-8d-2	WS-8d-3
NEG_t54	Tabtoxin	Amino acids	639.841	551.787	582.143	628.207	605.799	696.779	508.715	500.791	463.249	694.531	655.163	638.209	751.401	514.215	593.109
POS_q153	L-Homocitrulline	Amino acids	739391	680982	639664	549263	622450	566236	734096	732027	702268	659164	832789	1.21078e+06	459622	661428	662264
POS_q160	L-Lysine Hydrochloride	Amino acids	3.05108e+08	3.21215e+08	2.87951e+08	2.85254e+08	2.83648e+08	2.84101e+08	3.01583e+08	2.86588e+08	3.13831e+08	3.3477e+08	3.32827e+08	3.15841e+08	3.38692e+08	3.09241e+08	2.93486e+08
POS_q123	H-Hoarg-Oh	Amino acids	1.77981e+07	1.83837e+07	1.30489e+07	1.09389e+07	1.25121e+07	1.60491e+07	1.29084e+07	1.23812e+07	9.4081e+06	1.59301e+07	1.70527e+07	1.74737e+07	1.32533e+07	1.26088e+07	1.30689e+07
NEG_q119	L-Aspartic Acid	Amino acids	5.78564e+07	6.22619e+07	6.27959e+07	4.59317e+07	5.46395e+07	6.12402e+07	5.26246e+07	5.0973e+07	5.04989e+07	8.37389e+07	7.20554e+07	8.25613e+07	5.55969e+07	5.59868e+07	5.79391e+07
NEG_q126	L-Ornithine (Hydrochloride)	Amino acids	4.344e+08	4.52423e+08	4.32449e+08	4.7007e+08	4.64399e+08	4.74109e+08	4.32766e+08	4.23806e+08	3.71413e+08	4.29071e+08	4.22662e+08	4.78858e+08	4.58709e+08	4.50762e+08	4.53705e+08
POS_q103	D-Proline	Amino acids	6.86941e+07	7.25266e+07	6.84562e+07	6.94255e+07	7.08131e+07	7.29773e+07	6.56957e+07	6.06639e+07	5.85493e+07	6.63045e+07	7.04601e+07	7.05284e+07	6.20503e+07	6.45455e+07	6.23688e+07
NEG_t19	Beta-Zearalanol	Polyphenols	128.006	130.638	145.349	108.485	125.503	106.119	120.639	125.574	92.9411	130.609	147.976	135.893	131.429	108.439	135.959
NEG_q165	Raspberry Ketone	Polyphenols	100581	103851	88797.1	121208	111928	110407	88833	99139.6	111607	118964	106473	105906	102248	119934	97640.6
NEG_t99	Cistanoside F	Polyphenols	134.375	124.346	89.4201	161.875	117.284	136.659	102.79	79.539	62.4972	108.157	96.3213	141.755	58.2435	123.513	95.7953
POS_q51	Aicar	Nucleotides	12214.2	9761.2	3861.61	7932.6	0.0257467	9915.2	24951.7	17004.7	16963.9	11283.1	20561.2	640300	10833.5	9073.86	12476.1
POS_q111	Flavin Adenine Dinucleotide (Disodium Salt)	Nucleotides	486287	566311	380132	543004	489976	495972	439784	409431	448038	474536	412960	571697	393556	308850	559403
NEG_q11	2-Mercaptobenzothiazole	Others	0.0257467	57285.7	0.0257467	0.0257467	186235	74311.9	52708.2	7146.4	0.0257467	120604	95661.8	102143	43515.3	112365	0.0257467
NEG_q49	Cinnamyl Acetate	Others	3.28628e+06	2.05327e+06	2.30618e+06	2.17907e+06	2.32908e+06	1.98555e+06	2.12259e+06	2.464e+06	2.29981e+06	2.61508e+06	2.60107e+06	2.47666e+06	2.8304e+06	2.08775e+06	2.38195e+06
POS_q31	4-Hydroxynonenal	Alkaloids	2.07064e+07	1.28083e+07	2.31938e+07	1.5855e+07	1.18147e+07	1.73285e+07	9.10867e+06	1.67784e+07	1.2443e+07	2.30269e+07	2.41774e+07	1.86669e+07	2.18778e+07	2.21078e+07	1.89396e+07
POS_q50	Agmatine (Sulfate)	Alkaloids	1.26456e+06	1.74024e+06	1.36425e+06	1.09337e+06	1.37127e+06	1.18465e+06	1.29793e+06	1.51055e+06	1.17128e+06	1.64257e+06	1.49385e+06	1.66274e+06	1.5234e+06	1.26549e+06	1.35338e+06
NEG_q188	Uridine 5′-Diphosphoglucose (Disodium Salt)	Alkaloids	2.22641e+06	2.67358e+06	2.07615e+06	1.75584e+06	2.41318e+06	2.43443e+06	1.8299e+06	1.87163e+06	1.90734e+06	2.59262e+06	2.29044e+06	3.0201e+06	1.55598e+06	1.52953e+06	2.01336e+06
POS_q11	2,6-Tropanediol	Alkaloids	292441	198295	153038	331921	245026	336349	181965	207744	135432	262506	262781	242120	180391	211908	158728
NEG_q62	D-Glucose 6-Phosphate (Disodium Salt)	Sugars and alcohols	1.97362e+06	2.69369e+06	2.24896e+06	3.17556e+06	3.42983e+06	3.75183e+06	3.72947e+06	2.82043e+06	2.75386e+06	3.79571e+06	3.22581e+06	3.12777e+06	2.47427e+06	2.27895e+06	2.79035e+06
NEG_q191	(-)-Vibo-Quercitol	Sugars and alcohols	230420	234046	229841	260243	254890	210840	123749	191673	192299	225995	221329	224307	214144	226466	230750
POS_q28	(3S,4R,5S)-1,3,4,5,6-Pentahydroxyhexan-2-One	Sugars and alcohols	3.09207e+06	1.26176e+06	3.61235e+06	2.72401e+06	2.63527e+06	2.60901e+06	2.6079e+06	2.41214e+06	1.61093e+06	3.15985e+06	3.76139e+06	3.40023e+06	2.3918e+06	2.83359e+06	1.86776e+06
NEG_q78	D(+)-Raffinose (Pentahydrate)	Sugars and alcohols	1.2299e+07	1.26342e+07	1.46154e+07	1.39145e+07	1.00006e+07	1.00372e+07	1.08664e+07	1.00154e+07	1.17848e+07	1.57766e+07	1.31241e+07	1.76116e+07	1.47609e+07	1.37661e+07	1.23078e+07
NEG_t55	Haploside C	Sugars And Alcohols	313.122	218.553	226.734	261.755	229.814	314.119	197.356	228.785	219.07	291.872	216.462	255.491	269.919	254.832	239.878
POS_q198	Palmitoylethanolamide	Sugars and alcohols	41780.4	33690.8	30703.2	25473.3	24277.9	32984.3	45178	46882	36346.5	30975.6	40575.7	160275	28895.6	37248.2	50752.9
POS_q71	C16 Sphinganine	Sugars and alcohols	759047	724887	692882	632919	595637	674683	864306	737527	586244	739370	901727	1.1095e+06	592681	586145	691658
NEG_q75	D-Melibiose	Sugars and alcohols	3.61572e+08	3.57187e+08	3.55842e+08	3.18235e+08	3.24948e+08	3.32254e+08	3.64823e+08	3.46777e+08	3.48389e+08	3.99027e+08	4.12784e+08	3.97423e+08	3.42163e+08	3.4293e+08	3.63561e+08
POS_q99	Dl-Panthenol	Sugars and alcohols	296527	378352	311606	189680	0.0257467	0.0257467	235266	219305	241768	595374	905653	645981	251133	197881	152995
NEG_q56	D-Fructose	Sugars and alcohols	2.53624e+07	2.57245e+07	2.06749e+07	2.10338e+07	1.22504e+07	1.54691e+07	9.11794e+06	2.05648e+07	1.82723e+07	4.06147e+07	1.34245e+07	1.59581e+07	8.85643e+06	1.43283e+07	1.43168e+07
NEG_t52	2-Amino-5-epi-valiolone	Sugars And Alcohols	423.223	473.699	377.67	375.71	370.05	488.124	369.316	382.974	357.373	469.461	471.026	454.639	454.121	324.701	348.601
POS_q102	D-Panose	Sugars and alcohols	3.73639e+06	5.08351e+06	3.49648e+06	6.00232e+06	4.5301e+06	5.25549e+06	3.27465e+06	4.17528e+06	3.46414e+06	1.72073e+07	4.25966e+06	1.22113e+07	2.95163e+06	2.82252e+06	4.27698e+06
POS_q231	Spiramine A	Terpenoids	574736	470316	557905	406714	685559	744432	655263	679967	543526	693820	829545	794765	598978	348925	780051
POS_t98	Valeriotriate B	Terpenoids	2323.15	3601.3	3671.65	3796.94	3708.95	2444.52	2605.02	2801.64	2839.62	3403.95	3219.85	3095.35	3387.94	3221.23	2742.24
POS_q150	Levomenol	Terpenoids	426701	359853	350429	354407	391928	304242	382059	393334	237812	463322	417569	397903	336149	301579	349493
POS_t53	Ganoderal A	Terpenoids	145.404	111.654	126.758	177.591	86.9943	200.148	64.3736	148.003	196.385	174.622	157.71	156.498	149.894	102.037	101.501
POS_q62	Ar-Curcumene	Terpenoids	443309	404780	533010	476336	493281	634452	342813	434747	285955	586243	440909	569631	445935	516234	406820
POS_q68	Bisabolol Oxide A	Terpenoids	114317	100474	67151.2	97432.7	60232.8	74656.7	104294	90638.5	94826.4	77115.2	67701.9	395481	60468.9	52792.6	66442.9
NEG_q151	Orotic Acid	Ketones, Aldehydes, Acids	948403	1.75757e+06	1.50857e+06	2.21703e+06	2.85797e+06	1.87392e+06	1.36079e+06	1.29215e+06	1.46057e+06	3.28796e+06	2.76166e+06	1.74804e+06	2.34605e+06	2.41639e+06	2.354e+06
NEG_q32	Acetylpyrazine	Ketones, Aldehydes, Acids	350447	370591	440457	392048	641258	309758	469464	435790	516346	480107	507960	606965	397467	324661	528941
POS_q73	Choline (Bitartrate)	Ketones, Aldehydes, Acids	1.73548e+08	1.613e+08	1.29572e+08	2.12045e+08	1.64052e+08	1.51213e+08	1.44327e+08	1.40412e+08	1.60864e+08	1.66059e+08	1.84763e+08	1.73726e+08	1.36852e+08	2.17321e+08	8.09672e+07
POS_q67	Benzoyleneurea	Ketones, Aldehydes, Acids	1.48356e+07	1.55351e+07	1.30661e+07	2.21894e+07	1.86848e+07	2.05326e+07	1.58084e+07	1.21115e+07	0.0257467	1.91142e+07	2.09104e+07	1.83539e+07	1.82988e+07	1.49125e+07	2.12203e+07
NEG_q57	D-Fructose-6-Phosphate (Disodium) Salt	Ketones, Aldehydes, Acids	2.11553e+06	4.28338e+06	1.78749e+06	3.22275e+06	3.14257e+06	3.12224e+06	3.42149e+06	2.84503e+06	3.24653e+06	3.4976e+06	3.11118e+06	3.51523e+06	2.13812e+06	2.2423e+06	2.62317e+06
POS_q212	Pyridoxylamine	Vitamins	1.95352e+06	1.27626e+06	1.81279e+06	1.20015e+06	1.20869e+06	1.33163e+06	1.39927e+06	1.70478e+06	1.23232e+06	1.673e+06	1.76508e+06	1.75961e+06	1.43302e+06	1.57718e+06	1.45621e+06
NEG_q157	Phosphonoacetic Acid	Organic acid	90570.7	99109.6	146571	190787	190025	159795	165952	0.0257467	181288	214536	199894	124887	113393	125613	175690
NEG_q102	(-)-Hydroxycitric Acid Lactone	Organic acid	745804	895742	654804	641397	783763	812516	583867	685885	602623	978940	1.03585e+06	998179	887990	813465	899653
POS_q130	Imidazol-1-Yl-Acetic Acid	Organic acid	7.01822e+06	6.50709e+06	6.59874e+06	6.75275e+06	6.62034e+06	7.24128e+06	6.00614e+06	6.33955e+06	7.00184e+06	8.17527e+06	7.47006e+06	8.20183e+06	8.12804e+06	7.21701e+06	7.36735e+06
NEG_q104	I-Inositol	Organic acid	810489	805674	904588	866070	905988	955434	828096	833714	761394	976120	712355	1.0782e+06	821074	776792	715646
POS_t11	D-Ornithine	Organic Acid	2095.26	2181.68	2094.47	1848.17	1852.57	2002.99	1919.24	1967.77	1768.59	2514.07	1916.8	2094.76	2082.63	2108.42	2041.73
POS_q94	Dihydroactinidiolide	Steroids	381563	344519	288685	379862	413130	215100	279336	258902	328525	358936	352527	411351	383733	281490	453869
POS_t42	Sitoindoside I	Steroids	14364.5	17284.8	13387	12407.4	13633.9	16204.2	12172.6	11513.2	11607.6	20064.2	14187.8	13019	15865.2	14072.6	14076.1
POS_q2	(13E)-11A-Hydroxy-9,15-Dioxoprost-13-Enoic Acid	Lipid	484150	555796	481107	382907	450399	727202	595079	385249	553819	316364	354261	996896	373403	379498	387839

## Sheet: Table S3
Tab S3. K-means analysis of DAMs. DAMs in cluster Ⅲ
ID	Name	Class	WS-0d-1	WS-0d-2	WS-0d-3	WS-2d-1	WS-2d-2	WS-2d-3	WS-4d-1	WS-4d-2	WS-4d-3	WS-6d-1	WS-6d-2	WS-6d-3	WS-8d-1	WS-8d-2	WS-8d-3
POS_q100	Dl-Tryptophan	Amino acids	1.96801e+08	2.07151e+08	2.14165e+08	1.84993e+08	1.63312e+08	1.61182e+08	2.23354e+08	2.1752e+08	2.47349e+08	1.91795e+08	2.01206e+08	1.85267e+08	1.98926e+08	2.0174e+08	2.05149e+08
POS_q151	L-Glutamine	Amino acids	1.2297e+08	1.42155e+08	1.57651e+08	1.22773e+08	1.21152e+08	1.17312e+08	1.3153e+08	1.45582e+08	1.54602e+08	1.38353e+08	1.39482e+08	1.45912e+08	1.37059e+08	1.45028e+08	1.46966e+08
POS_q143	L-Asparagine	Amino acids	546597	610205	584246	1.18138e+06	1.42129e+06	682939	1.61751e+06	1.4834e+06	1.60397e+06	1.32976e+06	1.65583e+06	309805	1.3304e+06	1.37882e+06	1.51532e+06
POS_q97	Dl-Alanine	Amino acids	431735	552318	544747	1.09671e+06	1.0365e+06	1.08036e+06	2.63048e+06	2.52304e+06	1.47329e+06	1.31307e+06	1.41554e+06	1.1256e+06	1.74075e+06	1.26913e+06	1.7469e+06
POS_t4	Oxiglutatione	Amino acids	3280.71	3974.44	3275.46	4254.94	2579.23	4024.17	4172.48	4315.18	4514.49	3287.26	3386.68	3545	4971.15	4039.55	3506.11
POS_q169	L-Valyl-L-Phenylalanine	Amino acids	52046.2	90976.3	86715.2	74485.9	131870	143640	193947	133699	196300	63517.5	142379	95055.3	114175	157674	88245.3
POS_q83	D(-)-2-Aminobutyric Acid	Amino acids	1.66074e+06	1.94403e+06	3.13792e+06	1.87523e+06	3.60618e+06	1.70014e+06	3.16284e+06	3.25487e+06	3.52544e+06	2.32575e+06	2.03422e+06	2.32839e+06	2.91697e+06	3.1464e+06	2.64958e+06
NEG_q97	Glycylglycine	Amino acids	3.59458e+06	3.52315e+06	3.32293e+06	4.39249e+06	4.17573e+06	4.33219e+06	4.63907e+06	4.14777e+06	7.27137e+06	4.36488e+06	4.31104e+06	4.77036e+06	3.9239e+06	4.30613e+06	5.59426e+06
POS_q159	L-Lysine	Amino acids	2.46281e+08	2.70308e+08	2.62147e+08	2.39228e+08	2.39675e+08	2.22635e+08	2.71711e+08	2.81291e+08	2.62851e+08	2.67904e+08	2.65468e+08	2.54988e+08	2.64873e+08	2.37495e+08	2.68131e+08
POS_q246	Urolithin A	Polyphenols	484499	580311	438446	481264	867010	576300	1.07392e+06	957954	640682	633339	807779	683645	796676	612945	444574
POS_t82	Spongothymidine	Nucleosides	208.567	239.666	253.957	125.471	137.34	187.997	214.378	268.643	213.521	269.704	200.987	203.852	210.588	282.614	237.263
POS_t105	Capecitabine	Nucleosides	161.482	214.126	307.46	270.064	313.287	207.256	319.959	275.254	307.025	294.711	475.804	184.977	217.569	177.382	187.322
POS_q64	Astragalin	Flavonoids	88485.6	53106	100184	142904	95980.9	156309	136769	162257	119504	80766	177830	144080	118106	64469.6	116601
NEG_t24	Matairesinol 4'-O-beta-gentiobioside	Lignans	217.973	336.468	252.091	335.286	388.201	312.161	394.386	416.59	388.492	253.079	250.952	324.521	389.453	250.114	286.23
POS_q106	Eleutheroside E	Lignans	22587.3	28432.9	879.713	6818.35	8035.74	3555.81	19995.2	34330	47070.8	50126.6	57824.3	33239.7	20338.5	40924.9	19608.9
NEG_t33	Stylostatin 1	Others	544.718	800.08	855.941	703.15	559.899	332.728	1022.46	1338.91	1599.1	681.278	922.423	633.534	527.557	881.296	989.426
NEG_t44	kalanchoside C	Others	74.3503	52.0237	32.7011	531.257	730.597	165.354	602.181	2349.95	881.234	1597.33	1230.72	1612.7	852.43	755.593	1144.92
NEG_t13	bryotoxin A	Others	450.428	479.377	602.022	470.698	651.237	421.414	707.513	916.994	716.132	414.273	832.246	695.803	688.36	828.021	800.286
NEG_t14	Rifamycin	Others	144.995	201.78	215.955	86.6097	189.186	162.407	308.259	301.722	223.832	83.3959	252.752	190.785	214.356	218.94	180.395
NEG_q106	Indigo	Others	16432.2	16334.3	14524.8	23155.9	15560.5	14157.5	25236.3	21098.3	18742.2	20584.8	10678.2	15719.9	14759.6	11255.5	13275.4
POS_t69	Parsonsine	Alkaloids	174.617	258.67	374.623	301.786	431.624	201.614	384.804	466.048	398.879	273.524	340.607	258.779	391.817	419.089	434.114
POS_q249	Vasicine (Hydrochloride)	Alkaloids	7.48749e+06	7.16606e+06	7.5246e+06	7.0733e+06	8.64645e+06	9.00692e+06	9.7215e+06	9.1074e+06	8.9682e+06	7.95502e+06	7.96463e+06	8.06804e+06	8.8871e+06	8.29265e+06	8.44131e+06
POS_t113	Bripiodionene	Alkaloids	463.511	405.546	682.372	423.571	726.383	490.251	897.752	780.787	770.827	477.632	480.989	566.487	692.06	935.667	641.302
NEG_t25	3-Furfuryl 2-pyrrolecarboxylate	Alkaloids	138.493	162.145	132.069	130.442	117.094	111.479	147.768	163.882	145.037	119.594	135.763	148.327	132.524	98.8842	111.108
POS_q109	Fagomine	Alkaloids	270970	238918	153186	165240	124641	282785	237309	232435	276061	215310	228328	154501	193484	189788	168457
POS_t35	4,10,18,20-pentaen-9-yl carbamate	Sugars And Alcohols	641.734	590.646	807.977	703.393	785.652	512.687	729.611	723.691	829.111	616.104	689.098	660.821	759.613	749.581	703.416
NEG_q92	Galactose 1-Phosphate	Sugars and alcohols	1.48897e+06	1.77104e+06	1.79616e+06	2.10615e+06	2.13849e+06	1.93201e+06	2.61819e+06	1.87518e+06	1.78935e+06	2.11006e+06	1.76294e+06	2.23886e+06	1.60086e+06	1.7264e+06	1.64882e+06
NEG_q61	D-Glucose 6-Phosphate	Sugars and alcohols	1.86574e+06	2.42199e+06	2.76533e+06	2.95879e+06	4.25742e+06	3.48384e+06	4.16467e+06	3.08986e+06	3.56355e+06	4.31814e+06	3.56347e+06	2.87226e+06	2.91656e+06	2.39348e+06	3.15581e+06
NEG_q111	Isomaltose	Sugars and alcohols	4.0112e+08	3.07885e+08	4.07754e+08	3.43959e+08	3.51849e+08	3.61362e+08	3.51953e+08	4.29408e+08	4.10539e+08	4.07715e+08	3.79703e+08	3.76598e+08	4.0148e+08	3.68941e+08	3.88476e+08
NEG_q173	Sodium (3S,4R,5R)-6-((Hydrogenphosphonato)Oxy)-3,4,5-Trihydroxy-2-Oxohexyl Phosphate Octahydrate	Sugars and alcohols	3078.35	0.0257467	0.0257467	0.0257467	4516.42	2390.11	5523.22	5760.16	8928.33	5668.27	4441.77	3797.52	8662.72	0.0257467	5833.44
NEG_q74	D-(+)-Melezitose	Sugars and alcohols	5.99741e+06	5.81236e+06	9.25967e+06	6.1133e+06	5.64467e+06	6.83098e+06	8.91699e+06	8.67875e+06	8.50805e+06	6.25204e+06	8.95084e+06	1.02208e+07	8.6051e+06	9.90809e+06	6.91969e+06
POS_t93	IVHD-valtrate	Terpenoids	198.881	237.469	413.751	199.378	401.142	240.284	371.141	429.407	460.308	182.41	177.548	232.516	237.717	278.263	281.127
NEG_t21	Secoxyloganin methyl ester	Terpenoids	400.264	422.881	343.562	433.821	471.022	315.918	401.545	584.938	527.831	466.897	471.964	501.388	403.966	451.57	409.287
POS_q220	Saponins	Terpenoids	2.61791e+07	2.35749e+07	1.82655e+07	1.35002e+07	1.58474e+07	1.16955e+07	1.68916e+07	2.571e+07	2.37227e+07	1.69331e+07	1.98509e+07	3.13798e+07	1.99714e+07	1.59782e+07	1.58539e+07
NEG_q112	Ivangustin	Terpenoids	29008.3	24741.3	16102.4	26532.4	8135.49	24228.3	36600	30758.6	42758.2	10809.8	16789.1	12631.3	18980.1	21748.7	13699.3
POS_q245	Tyrosylleucine (Tfa)	Organic acid	83971	136214	179250	239797	323837	209414	500807	350488	449139	356520	375417	344901	300880	301315	299615
NEG_q171	(S)-Malic Acid	Organic acid	3.41972e+08	3.34874e+08	3.62695e+08	3.70617e+08	3.46211e+08	3.47731e+08	3.878e+08	3.65382e+08	3.9388e+08	3.19415e+08	3.56418e+08	3.43247e+08	3.83594e+08	3.90413e+08	3.42746e+08
NEG_q70	D-(+)-Malic Acid	Organic acid	1.54136e+08	1.66787e+08	1.77044e+08	1.82676e+08	1.86152e+08	1.67818e+08	1.93119e+08	1.91432e+08	1.95238e+08	1.58194e+08	1.66652e+08	1.68363e+08	1.71047e+08	1.73049e+08	1.72269e+08
POS_q200	Phosphorylcholine	Organic acid	755573	1.17229e+06	1.25164e+06	1.29909e+06	1.47789e+06	1.56313e+06	1.77387e+06	1.50076e+06	1.87791e+06	1.75729e+06	1.45688e+06	1.83946e+06	1.48167e+06	894459	1.34449e+06
POS_q252	Xanthurenic Acid	Organic acid	2.83472e+06	2.67594e+06	2.66714e+06	3.12637e+06	3.28994e+06	2.45834e+06	3.18146e+06	2.92337e+06	3.27342e+06	2.77777e+06	2.70538e+06	2.95144e+06	3.14102e+06	2.54664e+06	3.02608e+06
POS_q237	Tiglic Acid	Organic acid	2.44725e+07	2.41591e+07	2.37837e+07	2.17911e+07	2.55332e+07	1.94753e+07	2.96154e+07	2.97614e+07	3.33138e+07	2.70766e+07	1.80954e+07	3.79692e+07	2.03229e+07	2.69706e+07	2.16571e+07
POS_t50	Stigmastane-3,5,6-triol	Steroids	4706.35	3795.66	4143.4	4473.41	6264.29	5266.66	4377.43	8368.61	6208.04	6247.75	5360.83	6420.08	7353.72	3340.5	4607.9
NEG_q64	D-Glucuronic Acid Lactone	Lipid	657052	664642	683829	607116	893049	1.53009e+06	1.67331e+06	1.5489e+06	1.91182e+06	1.50168e+06	730661	602019	1.65882e+06	1.68453e+06	1.3752e+06
POS_q9	1-Oleoyl-Sn-Glycero-3-Phosphocholine	Lipid	5.84913e+06	1.34853e+07	1.04217e+07	1.22913e+07	1.38397e+07	2.01523e+07	1.57028e+07	1.49443e+07	1.56767e+07	1.03372e+07	1.16589e+07	2.29348e+07	9.15033e+06	1.00221e+07	1.23223e+07

## Sheet: Table S4
Tab S4. K-means analysis of DAMs. DAMs in cluster Ⅳ
ID	Name	Class	WS-0d-1	WS-0d-2	WS-0d-3	WS-2d-1	WS-2d-2	WS-2d-3	WS-4d-1	WS-4d-2	WS-4d-3	WS-6d-1	WS-6d-2	WS-6d-3	WS-8d-1	WS-8d-2	WS-8d-3
POS_q163	L-Proline	Amino acids	7.20299e+07	7.476e+07	7.25266e+07	7.18676e+07	7.63454e+07	6.72443e+07	7.44766e+07	7.01567e+07	6.92008e+07	6.7535e+07	6.09337e+07	5.83823e+07	7.81816e+07	6.79948e+07	8.08262e+07
NEG_t60	N-Fructosyl isoleucine	Amino acids	349.234	329.964	407.468	341.434	316.209	503.331	299.902	256.256	313.903	242.362	221.242	199.268	384.137	367.028	399.646
POS_q183	N-Acetyl-L-Histidine	Amino acids	389430	380753	258263	378477	426694	503557	250707	298454	351954	281986	317446	388166	420330	450590	376729
POS_t23	Evofolin C	Phenylpropanoids	872.112	1194.12	1136.18	1177.88	1446.46	883.506	1350.47	1213.22	1211.24	965.077	1158.21	985.439	1295.4	1230.73	1437.56
POS_t79	Sibirioside A	Phenylpropanoids	94.9807	136.386	169.703	107.885	160.664	139.929	100.712	90.1915	141.541	101.963	103.663	110.066	198.976	149.067	179.564
POS_q218	Rosavin	Phenylpropanoids	203829	206952	187727	158389	210505	118284	119318	154474	310448	90321.8	78677.8	99405.7	126736	315257	159167
NEG_t67	1-Methyladenosine	Nucleosides	150.154	196.743	242.652	200.998	195.286	143.096	175.266	150.62	165.724	106.405	131.885	109.359	134.295	228.46	140.618
NEG_q15	2-Tert-Butyl-1,4-Benzoquinone	Quinones	167455	147111	150765	158053	151061	143231	181246	166460	162082	139119	105375	162797	172219	166364	162366
POS_t72	1-(5-Phosphoribosyl)imidazole-4-acetate	Others	171.967	170.732	240.022	168.379	170.608	223.793	193.125	197.406	214.11	109.369	161.805	129.464	226.509	192.476	208.32
POS_t75	Lotaustralin	Others	199.379	194.388	254.789	204.644	229.17	213.609	202.317	202.443	219.098	117.938	148.933	131.744	242.466	209.207	206.663
POS_t34	Bersaldegenin-3-acetate	Others	429.593	345.579	424.523	451.136	441.549	328.2	413.463	437.089	443.369	377.942	379.028	349.306	480.602	461.674	435.123
POS_t76	6'''-Deamino-6'''-oxoneomycin C	Others	103.489	157.514	256.411	228.596	249.95	128.488	190.392	205.283	250.477	174.131	170.566	157.283	269.954	242.081	248.851
POS_t109	thesiuside	Others	88.4807	83.6058	161.464	94.4005	232.937	121.759	143.602	89.4661	140.856	72.9209	61.4814	121.5	256.361	216.455	188.72
POS_t80	NCGC00381186-01_C27H31NO5_8H-Pyrano (2S,9R,10R)-	Others	2890.89	3750.05	4298.89	3590.15	4047.95	3544.23	3003.07	3588.73	3360.01	3035.08	2962.87	2667.29	3501.36	3535.73	3320.93
NEG_q176	Sulfate	Others	3.54002e+06	1.79773e+06	2.20243e+06	3.27969e+06	2.03803e+06	2.98876e+06	2.42932e+06	2.35454e+06	2.37121e+06	1.35584e+06	1.77129e+06	1.59697e+06	3.01572e+06	2.06839e+06	2.67513e+06
NEG_q9	2-Dimethylaminoethylphosphonic Acid	Others	9373.58	7596.29	6367.97	10909	10159.9	11990.6	0.0257467	6967.78	8438	8220.38	7296.67	5220.5	10772.5	9573.75	20717.1
NEG_q147	Nicotinamide	Alkaloids	355909	635908	574371	545722	669126	379980	433343	515483	544540	297871	333602	332024	422977	432963	600234
POS_t73	Xanthinol	Alkaloids	1303.69	1430.67	1992.34	1697.54	1885.87	1342.57	1476.83	1601.06	1589.43	1435.65	1425.55	1273.14	1724.96	1625.38	1627.03
POS_t9	Reserpic acid	Alkaloids	928.762	1058.16	1111.35	1000.89	1144.37	764.355	1156.31	991.659	921.808	785.467	818.818	638.107	1765.13	1450.91	1748.75
POS_q137	Kynurenic Acid	Alkaloids	4.90408e+06	4.00387e+06	3.51058e+06	4.94369e+06	7.08281e+06	4.18316e+06	4.81229e+06	3.33851e+06	5.17257e+06	3.3033e+06	3.16295e+06	3.8075e+06	4.50533e+06	5.94043e+06	4.93389e+06
NEG_t97	Sceleratine N-oxide	Alkaloids	170.464	181.051	178.643	128.131	184.629	141.636	132.593	178.84	188.694	112.937	112.966	116.74	117.716	186.079	155.127
POS_t108	alpha-D-Gal-(1-6)-alpha-D-Gal-(1-6)-alpha-D-Glc-(1-2)-beta-D-Fru	Sugars And Alcohols	149.611	144.768	164.631	104.381	206.98	122.158	151.337	136.446	165.332	100.9	88.648	156.023	184.393	180.139	174.184
NEG_q193	Α-L-Rhamnose Monohydrate	Sugars and alcohols	412572	189399	244495	317335	259356	307174	255185	259946	281559	178260	209366	187406	314109	220461	309089
NEG_q58	D-Galacturonic Acid (Hydrate)	Sugars and alcohols	4.90509e+06	5.53901e+06	5.19599e+06	5.01826e+06	4.76233e+06	5.05526e+06	5.2013e+06	5.14772e+06	3.817e+06	4.51014e+06	5.39876e+06	4.35661e+06	6.31653e+06	5.99193e+06	6.28249e+06
POS_t90	Walleminone	Terpenoids	8076.52	9955.57	12119.5	9916.31	10065.5	9799.2	9157.53	10567.7	10485.5	8421.59	9075.83	8049.4	10726.9	10116.4	9672.95
NEG_q194	Β-Amyrin	Terpenoids	54519.8	23016.6	29359.9	46354.3	30364	46714.7	45521.8	39618.7	30648.8	29767.7	36498.2	28182.1	52920.6	43805.6	40292.1
POS_q108	Eucannabinolide	Terpenoids	217598	143221	156684	189867	189600	249674	176238	158534	180234	160238	170339	178182	203104	222923	250322
NEG_t49	2-[3-[(E)-6-acetyloxy-2-hydroxy-6-methyl-3-oxohept-4-en-2-yl]-6-(carboxymethyl)-2-hydroxy-3a,5a,9b-trimethyl-5-oxo-2,3,4,6,9,9a-hexahydro-1H-cyclopenta[a]naphthalen-7-yl]-2-methylpropanoic acid	Terpenoids	510.695	669.319	469.167	426.312	458.669	328.073	667.268	640.912	676.423	431.39	355.516	301.773	405.007	715.058	701.89
NEG_t81	Breyniaionoside A	Terpenoids	750.958	647.034	583.531	812.208	880.439	640.075	658.73	464.491	596.785	500.225	547.276	615.845	806.635	652.41	701.309
NEG_q135	Marilactone	Ketones, Aldehydes, Acids	48345.4	44159.8	57269.7	56076.8	68079	40183.8	59467.8	39161.5	39025.9	31165.4	30525	25797	49672.3	37495.1	59610
POS_t87	Rhodomycin D	Ketones, Aldehydes, Acids	159.71	190.001	235.815	288.135	114.879	323.766	193.019	221.451	237.987	114.895	178.86	97.0123	232.186	206.748	263.655
POS_t74	3-Isomangostin hydrate formate	Xanthones	36075.6	39685.5	51533.8	42260.4	47858.3	36739.7	38599.8	41117.1	39828.5	37311.9	36681.8	33460.2	43362.6	41576.3	41766.4
POS_q197	Olsalazine (Disodium)	Organic acid	88857.7	103968	60503.8	47269.6	59825.9	126732	37046.2	35047.8	0.0257467	96787.2	81887.5	0.0257467	155820	119168	106138
NEG_q27	5-Oxopyrrolidine-2-Carboxylic Acid	Organic acid	136135	142657	0.0257467	159656	0.0257467	107782	0.0257467	205894	0.0257467	0.0257467	0.0257467	0.0257467	182889	173893	178460
NEG_q7	2,4,6-Trihydroxybenzoic Acid	Organic acid	21903.8	26231.6	26243.8	20000.8	20291.7	21832.8	20826	24715.7	27355.8	22475.5	23737.5	19456.1	23900.5	25368.4	24739.4
NEG_q109	Isethionic Acid	Organic acid	18192.6	12027.6	17826.9	25989.8	20116.5	16893.3	0.0257467	15691	22803	24925.7	0.0257467	0.0257467	29574.5	36003.6	29225.9
NEG_t96	2-(Hydroxymethyl)-4-oxobutanoate	Organic Acid	121.637	136.762	159.391	137.264	152.519	111.438	107.397	97.7709	112.389	85.6832	103.111	111.478	135.892	131.711	124.974
NEG_q178	Taurine	Organic acid	67129.5	63628.6	66778.4	39332.2	51787.1	56689.8	68931.6	58699.1	54366.8	51168.6	35330.8	74849.6	78586.5	75500.6	65416.1
POS_t40	9-Oxononanoic acid	Organic Acid	1705.11	1785.68	2076.57	1395.84	1885.94	1334.32	1754.44	1982.31	1938.64	1209.72	1563.69	1352.39	1661.4	1834.96	1573.65
POS_t37	Crucigasterin 275	Lipid	392.852	434.135	562.032	288.738	564.25	402.556	488.965	385.209	398.157	143.94	286.329	253.967	460.022	376.57	491.405

## Sheet: Table S5
Tab S5. K-means analysis of DAMs. DAMs in cluster Ⅴ
ID	Name	Class	WS-0d-1	WS-0d-2	WS-0d-3	WS-2d-1	WS-2d-2	WS-2d-3	WS-4d-1	WS-4d-2	WS-4d-3	WS-6d-1	WS-6d-2	WS-6d-3	WS-8d-1	WS-8d-2	WS-8d-3
NEG_q129	L-Threonine	Amino acids	1.45673e+06	1.73313e+06	1.76962e+06	1.79973e+06	1.88306e+06	1.67371e+06	2.35441e+06	2.04503e+06	2.0822e+06	1.96944e+06	1.95436e+06	1.81218e+06	2.05272e+06	2.20305e+06	2.16513e+06
POS_q222	(S)-B-Aminoisobutyric Acid	Amino acids	347141	415454	562936	717488	680605	720358	772073	587238	786792	633670	683167	652812	495913	824734	850150
POS_q30	4-Hydroxyhygric Acid	Amino acids	635672	512883	418444	580513	547393	559090	487018	737439	645785	459986	795952	811231	723030	744674	743902
POS_q140	L-Alanine	Amino acids	255401	291879	383505	368739	691482	387375	540909	742082	447360	632371	1.06254e+06	686555	1.10942e+06	798725	859569
POS_t19	13-dodecan-2-yl-6-(1-hydroxyethyl)-3-(hydroxymethyl)-12-methyl-9-propan-2-yl-1-oxa-4,7,10-triazacyclotridecane-2,5,8,11-tetrone	Amino acids	73112.2	52748	59380.4	52254.3	81032.1	56074.5	75817.9	73715.2	86012.3	103855	74193.3	91369.9	106949	91232.2	103741
POS_q118	Glycyl-L-Isoleucine	Amino acids	31080.4	0.0257467	39683.7	175547	191581	139319	191339	189299	273667	190720	276452	209672	322579	425163	445194
POS_q119	Glycyltryptophan Hydrate	Amino acids	48166.3	26516.1	0.0257467	52280.1	47505.9	109198	106152	86450.8	100729	67059.1	116779	71178.5	83631	221939	205284
POS_q121	H-Abu-Oh	Amino acids	2.87985e+06	2.24945e+06	2.04363e+06	2.89271e+06	5.71599e+06	3.17904e+06	3.21618e+06	4.7394e+06	2.77025e+06	4.44906e+06	3.10729e+06	4.32779e+06	3.24821e+06	3.15233e+06	4.05055e+06
POS_q221	Sarcosine	Amino acids	549086	574372	704877	1.01186e+06	959126	1.08846e+06	839157	568795	645378	1.52005e+06	922447	997458	1.6796e+06	1.64788e+06	1.84148e+06
POS_q84	D-Alanine	Amino acids	189452	245183	425082	591675	577702	652939	504387	669957	957841	716895	472721	1.55594e+06	767941	1.55815e+06	989069
NEG_q85	Eugenol	Phenylpropanoids	87369.2	97162.4	82745.6	83070	82670	98231.7	68149.2	81996.2	82237.7	78239.2	91769.8	98324.2	97345.5	98095.8	103492
NEG_q41	Arbutin	Polyphenols	31327.9	44664.7	39078.3	50300.4	39265.7	25190.9	47435.5	53329.2	43540.7	45461.2	79802	67123.2	54159.7	60360.3	61171.6
POS_q95	Dimethyl Biphenyl-4,4'-Dicarboxylate	Polyphenols	1.04786e+06	1.04516e+06	1.19311e+06	878880	1.07115e+06	1.08847e+06	1.3694e+06	965974	1.04855e+06	1.00754e+06	1.28356e+06	1.44927e+06	1.2549e+06	1.22986e+06	1.48242e+06
POS_q181	N6-Methyladenosine	Nucleotides	14872.9	29468.5	16752.5	26531.1	40411.8	28688.4	35497.6	43759.8	39463.7	39149.7	36171.2	47659.9	57328.5	53513.1	57259
POS_q16	2'-O-Methyladenosine	Nucleotides	55580.4	73811	59724.7	86958.6	83819.5	53115.4	171367	203184	163326	225361	230977	244359	362719	417517	561289
POS_q17	(2R,3R,4S,5R)-2-(6-((2-Hydroxyethyl)Amino)-9H-Purin-9-Yl)-5-(Hydroxymethyl)Tetrahydrofuran-3,4-Diol	Nucleotides	191346	219740	249935	771350	668872	472726	1.14707e+06	1.19314e+06	1.27363e+06	888396	1.29687e+06	1.07796e+06	1.2469e+06	1.42282e+06	1.49633e+06
POS_q180	N2,N2-Dimethylguanosine	Nucleotides	268997	395118	363711	1.00821e+06	835604	684587	1.50563e+06	1.4576e+06	1.79929e+06	1.54953e+06	1.86026e+06	1.65889e+06	1.76497e+06	2.51286e+06	1.78731e+06
POS_q13	2'-Deoxyadenosine	Nucleotides	150593	177216	251212	677655	534092	498556	1.2579e+06	1.38507e+06	1.40894e+06	1.2977e+06	1.63481e+06	1.52993e+06	1.86376e+06	2.20413e+06	1.77438e+06
POS_q14	2'-Deoxyadenosine Monohydrate	Nucleotides	29477.3	22730.8	32453	96221.4	78384.3	77299.9	185871	185691	222377	191059	201244	218339	242502	305566	279794
POS_t86	Dodovisone D	Flavonoids	1251.62	1492.27	2297.98	2089	2406.11	2351.16	2509.4	3062.8	2831.5	3494.87	3277.6	2981.3	3710.14	4010.12	3900.38
NEG_t61	Catharticin	Flavonoids	269.185	283.775	262.575	372.743	341.611	323.693	406.222	364.878	465.911	485.558	463.045	450.289	381.689	419.292	452.219
POS_t106	Antibiotic JI-20A	Others	12.9391	45.3004	47.7401	86.6576	177.209	85.7011	125.798	114.304	158.225	79.3843	118.502	112.012	231.749	239.134	200.859
POS_q96	Diphenyl Disulfide	Others	708370	524387	310595	698569	740044	762703	636679	669602	570256	945735	589386	667949	608631	694266	774060
POS_t88	Proansamycin X	Others	96.8479	129.851	209.058	196.599	110.775	207.545	194.82	227.837	248.541	141.936	211.862	146.065	291.683	230.942	266.819
NEG_t23	8:1+2O fatty acyl hexoside	Others	93.5187	96.5342	113.729	154.746	144.124	98.1319	154.834	270.82	262.871	145.399	164.937	149.348	206.094	375.64	339.651
POS_t36	albocycline	Others	3396.85	3941.76	5102.39	5218.44	4601.9	3065.5	4768.71	5581.12	5929.66	5041	5997.21	4422.91	6039.33	7741.75	7120.22
POS_t103	5-[(E)-3-hydroxy-3-methylbut-1-enyl]-2-methylcyclohex-5-ene-1,2,4-triol	Others	202.911	298.878	293.713	303.696	387.2	208.4	342.582	395.179	406.581	390.589	442.767	305.153	449.95	476.68	457.258
POS_t16	Smenospongine	Others	19.7171	45.557	51.891	67.7743	119.732	79.5316	129.456	102.891	165.718	94.7351	130.168	74.7264	190.518	243.64	235.572
POS_t32	dihydroalbocycline	Others	1039.95	1226.5	1650.38	2528.36	2458.19	1378.41	2948.76	3046.64	3376.52	2735.23	3275.74	2215.66	4027.13	4825.61	5242.96
NEG_t41	Hexosyl LPE 16:0	Others	1472.86	2059.29	1790.65	3039.09	1658.61	2761.23	1813.77	2417.94	1905.4	2767.26	2930.2	2680.76	2941.19	3633.34	3118.83
POS_t22	NCGC00347808-02_C18H22O6_(5E,11E)-7,8,14,16-Tetrahydroxy-3-methyl-3,4,7,8,9,10-hexahydro-1H-2-benzoxacyclotetradecin-1-one	Others	1031.83	1195.62	1282.23	1438.06	1749.79	1066.42	1297.99	1515.32	1624.04	1712.93	1569.31	1261.19	1885.11	1701.53	1746.56
NEG_t95	Cyanidin 3-(6''-acetyl)galactoside	Others	858.145	751.496	964.359	1456.86	1124.02	872.963	932.26	916.442	1014.28	1251.96	1162.78	1507.06	1842.37	1134.86	1435.16
POS_q195	O-Acetylethanolamine	Alkaloids	2.09894e+06	2.07317e+06	2.58854e+06	4.76673e+06	3.80156e+06	2.9562e+06	3.35969e+06	3.82894e+06	4.38459e+06	4.34471e+06	4.81003e+06	3.25436e+06	4.54404e+06	4.97351e+06	5.28835e+06
NEG_t32	Altamycin A	Alkaloids	160.499	149.131	200.333	279.656	224.42	138.852	250.437	424.896	535.213	337.229	363.26	346.538	286.764	501.068	477.737
NEG_t6	Raucaffricine	Alkaloids	2797.08	2662.53	2302.55	4155.15	3807.02	2892.6	4048.88	5455.75	4305.54	4461.44	4717.33	3282.01	4799.78	6645.71	6588.59
POS_q206	Pipermethystine	Alkaloids	336580	312001	325683	351325	307607	419230	332812	363674	377838	376306	380248	390023	462403	434786	391444
NEG_q192	Zarzissine	Alkaloids	0.0257467	0.0257467	0.0257467	0.0257467	0.0257467	0.0257467	0.0257467	0.0257467	0.0257467	0.0257467	57861.8	53912.4	92784.6	157852	111882
POS_q247	Vasicine	Alkaloids	9.66315e+06	9.44256e+06	1.00739e+07	1.06361e+07	1.15416e+07	9.5207e+06	1.11196e+07	1.00971e+07	1.1062e+07	1.21889e+07	1.04031e+07	1.11321e+07	1.11407e+07	1.04139e+07	1.08063e+07
POS_t107	Kanamycin B	Sugars And Alcohols	512.144	715.556	800.599	623.708	984.04	514.656	713.314	705.655	915.809	595.99	640.182	695.143	1007.68	1097.65	967.467
NEG_q19	3-Dehydroteasterone	Sugars and alcohols	0.0257467	0.0257467	5497.69	7873.56	4859.47	7721.83	7536.13	6543.15	7465.22	5651.82	4000.56	4510.93	13303.6	10120.9	0.0257467
NEG_q81	Dulcite	Sugars and alcohols	152595	196236	199285	216139	247141	177502	243920	206742	331753	226489	186685	222925	243491	259631	323481
NEG_q40	Anhydrotetracycline	Sugars and alcohols	14021.7	16109.3	17840.6	27953.7	21158.6	8730.97	22694.5	25728.3	25922.7	12613.4	26287.3	24952	33852.4	24165.2	29799.3
NEG_q94	Glucohirsutin	Sugars and alcohols	0.0257467	0.0257467	0.0257467	4908.07	1967.38	984.345	3312.24	4032.46	3524.45	6866.64	7314	5119.67	8201.79	9239.97	12167.4
NEG_t38	NCGC00385789-01_C26H42O9_5,6,16-Trihydroxygrayanotox-10-en-3-yl hexopyranoside	Sugars And Alcohols	1516.45	1071.11	2084.39	12552.3	4793.06	5518.08	10003.9	10713.5	13283.6	13491.9	20428.8	14264.6	17499.5	15094.3	24522.8
NEG_q95	Gluconate (Sodium)	Sugars and alcohols	1.28895e+07	1.63776e+07	1.43488e+07	1.40226e+07	1.61106e+07	2.25904e+07	1.47202e+07	1.61957e+07	1.68971e+07	1.75803e+07	1.83991e+07	1.92278e+07	2.1335e+07	3.25782e+07	3.40832e+07
NEG_q53	D-Arabinose	Sugars and alcohols	1.146e+06	1.10694e+06	1.53243e+06	1.32173e+06	1.43212e+06	1.49382e+06	1.25398e+06	1.34503e+06	1.27089e+06	1.427e+06	1.5488e+06	1.41049e+06	1.75106e+06	2.15639e+06	1.93159e+06
NEG_q73	D-Mannoheptulose	Sugars and alcohols	234488	177356	165315	294487	340796	151763	201890	382240	223608	303068	278093	232857	286139	269506	284771
POS_t100	Carabrolactone A	Terpenoids	281.023	361.327	518.274	309.785	736.274	567.327	572.51	581.602	607.632	493.447	532.452	492.13	650.71	643.995	695.617
POS_t2	NCGC00385412-01_C21H32O10_2,4-Pentadienoic acid, 5-[(1R,3S,5R,8S)-3-(beta-D-glucopyranosyloxy)-8-hydroxy-1,5-dimethyl-6-oxabicyclo[3.2.1]oct-8-yl]-3-methyl-, (2Z,4E)-	Terpenoids	3688.82	4519.97	4713.34	5289.73	6371.71	4470.75	4781.12	4685.52	4314.67	5961	5010.89	5052.71	6080.35	5138.33	5477.57
NEG_q30	8-Epideoxyloganic Acid	Terpenoids	115362	110512	122867	164655	131424	111176	130761	152567	144208	139841	179825	167930	198782	192789	119462
NEG_t7	18-Nor-4,15-dihydroxyabieta-8,11,13-trien-7-one	Terpenoids	218.77	229.164	262.592	467.47	329.176	303.066	409.161	479.988	347.957	459.439	785.019	606.34	575.157	689.791	628.368
POS_t96	Rehmannioside C	Terpenoids	32.7403	57.1449	98.3812	90.8458	77.304	58.2641	130.058	180.688	181.64	72.2883	134.291	75.4137	172.077	133.669	204.016
POS_t102	7alpha-Hydroxy-4,11-cadinadiene-3,8-dione	Terpenoids	248.836	342.963	422.321	389.317	508.927	303.955	477.107	543.359	560.263	541.049	489.574	520.459	653.451	729.054	651.423
POS_t114	7-Z-Trifostigmanoside I	Terpenoids	391.774	455.791	471.248	534.675	542.096	381.797	514.703	511.798	472.349	521.22	513.011	537.662	579.027	529.99	577.618
POS_t92	Diosbulbin J	Terpenoids	260.221	233.046	245.107	241.519	318.363	195.677	181.552	284.402	273.436	264.289	257.352	243.76	334.604	302.41	284.951
NEG_q59	D-Gluconic Acid	Ketones, Aldehydes, Acids	2.59119e+07	2.80039e+07	2.54137e+07	3.11844e+07	2.22746e+07	2.79014e+07	2.61308e+07	2.36742e+07	2.22273e+07	2.14026e+07	2.86659e+07	3.0319e+07	4.83629e+07	5.39874e+07	4.46595e+07
NEG_q44	Azelaic Acid	Ketones, Aldehydes, Acids	8.73727e+06	6.48679e+06	8.53977e+06	1.35379e+07	1.48425e+07	7.45543e+06	1.18313e+07	8.60419e+06	1.476e+07	1.0633e+07	1.34205e+07	1.44018e+07	1.14303e+07	1.02698e+07	1.20659e+07
POS_t83	Vitaneuron	Vitamins	297.856	404.527	617.601	487.765	556.814	693.44	613.414	645.631	688.27	492.268	486.111	494.169	694.005	969.98	895.615
NEG_q155	P-Coumaryl Alcohol	Coumarins	100520	78863.9	68580.8	154832	171610	75966.6	141637	211023	260781	222840	245881	225258	242402	179252	280032
POS_q191	Nodakenetin	Coumarins	0.0257467	0.0257467	0.0257467	39517.1	24693	34101.7	0.0257467	0.0257467	0.0257467	26623.5	0.0257467	45135.8	45797.1	36745.1	65819
NEG_q158	P-Hydroxycinnamic Acid	Organic acid	137330	143936	178414	189331	280703	226046	238527	188031	245643	190659	311342	254488	215426	268165	247091
NEG_q160	Pimelic Acid	Organic acid	1.02712e+06	942855	905965	1.2987e+06	1.36839e+06	1.066e+06	1.19461e+06	1.26206e+06	1.2393e+06	1.3784e+06	1.73494e+06	1.92498e+06	1.83649e+06	1.49919e+06	1.62406e+06
NEG_q17	3-Butylidenephthalide	Organic acid	2.27031e+06	1.90901e+06	3.10236e+06	4.43129e+06	4.50972e+06	2.49295e+06	3.69521e+06	3.16292e+06	4.65974e+06	3.44967e+06	4.25314e+06	4.77824e+06	4.21159e+06	3.0571e+06	3.93437e+06
NEG_q6	2,3-Dihydroxy-3-Methylbutanoic Acid	Organic acid	157317	230936	190594	530166	503317	414071	714660	592295	609469	508705	657399	1.35931e+06	689722	717077	730210
NEG_t47	7beta-Hydroxybufalin	Steroids	136.626	180.752	168.433	205.716	220.68	114.21	283.584	320.552	385.174	158.068	239.237	152.118	269.115	445.688	418.474
POS_q23	3-Aminobutanoic Acid	Lipid	880667	1.62386e+06	1.00803e+06	1.93843e+06	1.96549e+06	2.00718e+06	2.11063e+06	2.07486e+06	2.10782e+06	1.68897e+06	2.3714e+06	1.50588e+06	1.76734e+06	2.24469e+06	2.73168e+06
POS_t45	4-Hydroxysphinganine	Lipid	575.239	616.168	714.586	576.283	625.117	689.283	685.225	787.509	729.949	783.129	750.935	644.53	966.307	858.352	818.772
POS_q203	Phytosphingosine	Lipid	59488.7	76190.6	79031.6	39058.2	40325.8	94390	107645	65341.6	56174.6	46539.8	62367.7	96670.5	107614	89564	101009

## Sheet: Table S6
Tab S6. K-means analysis of DAMs. DAMs in cluster Ⅵ
ID	Name	Class	WS-0d-1	WS-0d-2	WS-0d-3	WS-2d-1	WS-2d-2	WS-2d-3	WS-4d-1	WS-4d-2	WS-4d-3	WS-6d-1	WS-6d-2	WS-6d-3	WS-8d-1	WS-8d-2	WS-8d-3
NEG_t101	Tiglylglycine	Amino acids	377.785	393.386	252.523	430.507	411.883	342.005	363.201	229.669	262.398	220.047	179.749	303.683	285.558	286.332	263.155
NEG_t94	4-Hydroxy-L-threonine	Amino acids	220.605	253.984	469.002	443.6	473.356	350.411	351.051	283.833	335.288	244.017	263.81	339.237	392.745	337.186	431.103
POS_q8	1-Methyl-L-Histidine	Amino acids	2.04974e+06	2.54542e+06	2.42333e+06	2.74734e+06	2.48042e+06	2.17267e+06	2.32861e+06	2.07706e+06	1.99936e+06	1.73953e+06	1.66013e+06	1.56485e+06	1.71265e+06	2.12021e+06	1.46539e+06
POS_t48	(S)-3-Amino-5-methylhexanoic acid hydrochloride	Amino acids	400.726	839.815	652.912	748.639	723.702	1091.73	780.422	828.757	826.477	711.602	718.435	754.579	654.426	661.919	730.84
NEG_q82	(E)-Methyl 4-Coumarate	Phenylpropanoids	25725.2	33810.4	23617.5	76823.2	18088	16983.7	28950.9	21027.5	26184.2	13291.6	14778.1	19578.4	23747.4	11171.4	27571.2
NEG_t98	Arillatose B	Phenylpropanoids	196.828	305.646	220.806	303.904	273.189	335.929	246.322	199.157	173.464	275.173	218.416	270.363	144.456	225.108	198.31
POS_q110	Ferulic Acid (Sodium)	Phenylpropanoids	214757	0.0257467	220005	229411	159559	235717	126679	130336	118701	244289	0.0257467	246273	181648	173267	205712
POS_q132	Indole-3-Methanamine	Others	5.47725e+06	6.39622e+06	6.33949e+06	5.99709e+06	6.10727e+06	5.76e+06	6.33038e+06	6.54842e+06	6.32519e+06	5.49871e+06	5.37562e+06	4.94842e+06	5.43717e+06	5.35345e+06	6.00185e+06
NEG_q137	Methacycline	Others	33205	36226	41173.3	54841.5	44779.3	42649.9	21899.1	34537.6	29985.9	38141.7	38396.3	23516.4	28835.5	33079.4	37640.5
NEG_t28	NCGC00380816-01_C11H20O7_	Others	513.687	486.837	373.199	583.505	642.493	404.987	544.697	535.926	545.132	338.95	284.793	345.542	391.605	550.925	486.862
NEG_t48	6-(2,4-dihydroxy-3,5-dimethylhexyl)-4-hydroxy-3-methylpyran-2-one	Others	71.0256	94.3077	65.7172	222.925	195.104	127.26	143.031	125.606	133.581	95.68	131.641	126.981	123.784	138.572	137.949
NEG_t89	3-Man2GlcNAc	Others	160.353	157.238	65.6575	196.94	196.897	190.013	195.334	75.0743	87.2013	147.265	61.0896	173.735	71.4864	82.3925	64.152
POS_t101	Avermectin B1b aglycone	Others	331.931	464.911	475.183	451.606	522.249	437.92	474.464	505.88	519.996	325.36	360.203	387.118	429.784	460.211	433.881
POS_t94	3-O-alpha-Mycarosylerythronolide B	Others	192.894	233.325	495.044	186.216	453.647	467.734	478.86	316.227	378.071	132.997	201.837	223.485	269.222	144.491	334.531
POS_t97	Erythromycin D	Others	8.58135	13.6371	16.0563	561.536	425.965	226.767	58.544	75.4566	136.332	59.959	64.6701	32.4275	72.8903	105.268	116.418
POS_q227	(S)-N-Methylcoclaurine	Alkaloids	103468	119596	122432	232068	282618	247182	328912	229611	201168	133755	184267	218454	175760	123371	144525
NEG_q161	Procurcumenol	Terpenoids	101300	89890.6	103753	170053	139534	146695	147659	140213	159346	43304	107911	79009.5	141299	113958	136395
NEG_t77	Protoplumericin A	Terpenoids	225.257	219.344	53.3853	214.679	209.33	179.745	241.261	50.967	221.111	105.714	2.61002	75.944	47.3151	31.563	114.264
POS_q70	Bruceine B	Terpenoids	112345	246941	208844	264301	275040	352535	209198	237240	247325	179522	177202	187184	146138	204072	227745
NEG_q167	Rubinaphthin A	Ketones, Aldehydes, Acids	5544.38	3922.59	4391.57	12515.2	12337.2	4559.89	6759.5	8990.38	5291.14	0.0257467	2438.38	4272.09	7091	6828.25	6140.34
NEG_q163	Pyridoxal Phosphate	Vitamins	0.0257467	17013	9377.39	16165.6	17563.1	13848.9	12560.9	8418.64	12665	0.0257467	0.0257467	0.0257467	11965.4	0.0257467	9993.46
NEG_q35	Allantoin	Organic acid	1.09046e+06	1.12081e+06	1.2322e+06	1.40865e+06	1.37741e+06	1.25154e+06	1.19948e+06	1.2151e+06	1.32055e+06	1.03793e+06	1.16684e+06	1.21014e+06	1.30544e+06	1.19654e+06	1.27711e+06
POS_q201	P-Hydroxymandelic Acid	Organic acid	174766	263399	172676	250570	209969	232425	156718	116988	116301	168376	168673	0.0257467	199586	148403	111971
NEG_q138	Methyl 3-Phenylpropanoate	Lipid	183920	143080	183397	194053	190168	201351	207163	190769	142955	168227	159179	160356	195066	192775	127341
NEG_t2	Gingerglycolipid C	Lipid	1987.94	3111.14	2479.81	2426.17	2534.89	6367.1	3891.65	3360.08	3641.2	2519.53	2726.59	3348.8	2047.75	2227.24	2531.9
NEG_t3	Gingerglycolipid B	Lipid	18322.2	25055.8	21649.9	17982.4	23157.8	50236	22627	15343.8	16956.8	14707.5	12753	16748.8	17499.8	16857.1	14519.6

## Sheet: Table S7
Tab S7. Expression of all genes
#ID	WS-0d-1	WS-0d-2	WS-0d-3	WS-2d-1	WS-2d-2	WS-2d-3	WS-4d-1	WS-4d-2	WS-4d-3	WS-6d-1	WS-6d-2	WS-6d-3	WS-8d-1	WS-8d-2	WS-8d-3
ClG42_11g0204800	8.99455	10.0544	9.48074	7.0199	7.06465	7.18172	7.42077	7.10031	7.70409	7.93385	9.19338	10.0334	13.0617	9.40233	12.3476
ClG42_08g0027500	0	0	0	0	0	0	0	0	0	0	0	0	0	0	0
ClG42_05g0084200	21.5378	22.9028	23.2339	9.20121	7.65945	8.29063	6.64985	6.50991	7.7178	8.44817	8.99684	9.29758	15.188	9.72548	12.354
ClG42_01g0228400	15.4079	15.5235	15.402	8.81822	7.64747	7.2367	7.71416	6.85943	6.52679	4.34196	5.02529	4.11479	4.79711	5.6078	4.34537
ClG42_07g0042900	2.17757	0.883328	1.60831	2.27382	3.77446	3.53624	2.34514	3.62097	4.28076	8.70051	7.42868	7.14707	5.65625	5.30681	5.09505
ClG42_11g0168600	14.3138	13.8876	13.7205	32.8737	35.8153	38.0937	16.3045	21.1682	21.6396	13.6241	12.5933	12.568	13.1319	9.63869	11.6756
ClG42_02g0021400	73.8997	90.7299	82.5549	51.8546	38.9214	50.7616	26.1677	25.126	29.4344	16.7968	16.1949	16.4096	20.5275	13.6247	12.4941
ClG42_04g0022100	31.3246	28.577	28.3869	27.2681	28.424	27.8694	21.1919	24.2196	23.3169	17.1531	19.168	17.4126	12.0068	13.0799	11.4446
ClG42_05g0200000	3.53958	3.88429	4.05005	2.16401	3.33949	2.97422	1.79009	1.54321	2.7477	1.36064	1.66331	1.63437	0.719007	0.953771	0.640904
ClG42_09g0190100	85.3167	87.9145	83.0793	65.389	72.3033	73.16	59.9807	65.2165	59.247	61.3938	57.681	69.7274	88.4141	66.5844	82.3935
ClG42_08g0177300	0.175619	0.01672	0.026949	0.073057	0.042003	0.115723	0	0.026974	0.045797	0	0	0	0	0	0
ClG42_10g0071400	0	0	0	0	0	0	0	0	0	0	0	0	0	0	0
ClG42_09g0163900	4.83059	4.25662	5.21021	2.14227	2.97758	1.85527	1.66912	1.65396	1.44809	0.672527	1.52219	0.908269	1.2644	1.19504	1.67505
ClG42_01g0054300	0	0	0	0	0	0	0	0	0	0	0	0	0	0	0
ClG42_11g0013300	0	0	0	0	0	0	0	0	0	0	0	0	0	0	0
ClG42_10g0182400	0.146041	0.093956	0.093772	0.14132	0	0	0	0	0	0	0	0	0.097077	0	0
ClG42_04g0122400	3.32422	3.46984	3.48636	1.45534	1.71006	1.32553	1.16842	0.950853	1.31007	0.602427	0.679139	0.56949	0.776008	0.656459	0.66852
ClG42_06g0089000	0	0	0	0	0	0	0	0	0	0	0	0	0	0	0
ClG42_02g0067300	81.6024	70.9526	78.1611	55.4196	56.3074	66.5593	36.7822	48.355	47.6933	28.5199	31.3644	27.9056	27.4426	23.9799	26.0344
ClG42_06g0076900	0	0	0	0	0	0	0	0	0	0	0	0	0	0	0
ClG42_08g0099600	31.6587	17.2333	31.9183	38.9549	27.6945	23.5578	42.0241	51.6922	55.4813	56.2613	44.4224	35.8961	35.3318	65.0234	28.2056
ClG42_11g0188700	2.8463	3.08586	2.99886	1.67115	1.00007	1.47833	1.81114	2.17582	1.58146	2.57842	2.74975	3.00425	3.9977	2.24016	3.11967
ClG42_11g0122500	0	0.062543	0.219239	0.044305	0	0.11384	0.057685	0.100685	0	0	0.099136	0	0.059514	0.05987	0.036865
ClG42_09g0051500	0.671653	0.892323	0.981838	0.435229	0.614398	0.653334	0.291888	0.348984	0.27237	0.709041	0.423419	0.671413	0.774287	0.777552	0.664966
ClG42_05g0136300	4.18239	3.99437	3.69284	2.8805	3.07627	2.77231	2.53158	2.71108	2.65966	2.98131	2.77403	2.91544	3.37474	3.58709	3.3171
ClG42_08g0079900	7.90895	7.26575	7.94456	3.49467	3.84941	2.74587	1.32098	1.57009	1.2914	0.959386	1.30453	1.75553	3.51518	1.39488	2.85272
ClG42_11g0268300	0	0	0	0	0	0	0	0	0	0	0	0	0	0	0
ClG42_11g0095900	0	0	0	0	0	0	0	0	0	0	0	0	0	0	0
ClG42_11g0223100	0	0	0	0	0	0	0	0	0	0	0	0	0	0	0
ClG42_01g0092000	8.14643	7.48153	7.65188	8.99466	11.393	9.95925	16.3054	21.1307	17.3965	34.7648	33.1993	39.646	31.1478	26.1897	31.4294
ClG42_10g0180800	0.26933	0.389828	0.283199	5.30836	10.896	5.10286	3.45688	2.13285	4.63232	1.00381	2.28097	1.60357	0.942432	2.10382	2.28918
ClG42_05g0090800	0	0	0	0	0	0	0	0	0	0	0	0	0	0	0
ClG42_09g0192300	7.13518	7.77564	6.76742	2.96898	3.964	3.41024	1.71335	2.08234	1.88934	1.21186	1.26049	1.18069	0.945156	1.17036	1.16192
ClG42_11g0211800	0	0	0	0	0	0	0	0	0	0	0	0	0	0	0
ClG42_04g0105200	13.7352	15.21	16.4767	19.4604	24.619	18.7579	35.4934	39.5669	27.9961	52.9812	54.7573	50.8544	57.6123	69.0046	67.4487
ClG42_08g0060100	0	0	0	0	0	0	0	0	0	0	0	0	0	0	0
ClG42_02g0027800	4.22143	4.38405	4.13228	3.1618	3.01954	2.98819	2.88268	2.91601	2.87293	2.67314	2.63033	2.42795	4.85132	3.48897	3.73233
ClG42_01g0001000	0	0	0	0.787223	0.525322	1.2702	0.680384	0.88515	1.32529	1.71762	2.00641	2.82707	2.36288	2.65925	1.4628
ClG42_09g0057900	129.995	133.437	132.947	79.8227	71.6183	81.438	66.7926	61.7726	64.3327	69.0942	72.6652	74.2125	81.385	65.4892	67.5047
ClG42_11g0164600	0	0	0	0	0	0	0	0	0	0	0	0	0	0	0
ClG42_06g0084400	0.658596	0.468949	0.287949	0.261364	0.090929	0.126129	0.360909	0.386555	0.417206	0.634094	0.691706	0.939305	0.489766	0.765564	0.354435
ClG42_10g0189400	21.9491	24.3499	21.8495	24.2302	26.7364	24.6118	23.1884	27.0833	23.9111	26.6041	25.721	31.5264	44.9304	23.4155	38.7248
ClG42_02g0184200	0	0	0	0	0	0	0	0	0	0	0	0	0	0	0
ClG42_03g0096500	0	0	0	0	0	0	0	0	0	0	0	0	0	0	0
ClG42_01g0148700	398.184	429.947	396.343	444.922	412.699	451.227	376.189	357.752	397.018	315.451	300.456	286.717	237.719	264.915	218.819
ClG42_09g0123300	0	0	0	0	0	0	0	0	0	0	0	0	0	0	0
ClG42_05g0204200	1.85222	2.02806	2.33211	1.31601	0.904319	1.12599	0.672158	0.781155	0.845636	0.607223	0.718297	0.512242	0.463835	0.512121	0.368992
ClG42_02g0057600	7.96423	8.02577	7.44033	4.77741	5.11011	5.72966	3.43556	3.65156	3.93939	1.63735	1.66136	1.87753	1.88668	1.72241	1.34915
ClG42_05g0073200	39.6629	44.3415	42.2029	30.7966	29.4278	32.0907	21.7398	24.4387	20.2174	28.7952	25.6545	31.0146	54.5118	31.2515	43.3187
ClG42_11g0120900	0.154989	0.237437	0.03524	0.095703	0.086145	0.069789	0	0.101271	0.082109	0.153399	0.132687	0.21676	0.202553	0.163395	0.237381
ClG42_01g0122800	24.2634	24.0471	25.3328	18.3784	16.9954	17.0725	15.6802	17.6081	15.156	11.4511	11.448	11.9114	12.1701	10.8828	11.9071
ClG42_04g0097300	13.2713	11.4901	11.5026	5.0247	5.68009	4.8339	3.05563	3.37327	2.94588	3.5267	4.42311	4.01335	2.90395	2.86488	2.58614
ClG42_09g0074600	7.42474	6.90338	7.82001	3.10796	3.15191	3.15225	2.69379	2.8741	3.13023	4.07989	3.41575	3.90558	3.02204	2.99564	2.92718
ClG42_05g0126700	0	0	0	0	0	0	0	0	0	0	0	0	0	0	0
ClG42_08g0171000	22.4431	22.8438	21.9827	13.3074	11.027	12.5783	8.23941	6.05684	7.64951	6.29437	6.08906	6.33188	7.5686	3.91797	5.92777
NewGene_159	0	0	0	0.236898	0.173244	0.049193	0	0.289648	0.19153	0	0	0	0.149105	0	0
ClG42_07g0086000	0.419534	0.680534	1.21721	0.879258	1.4466	1.79627	0.864715	1.10207	1.09061	0.51491	1.08535	0.644494	1.44633	1.13099	0.855372
NewGene_155	0.381312	0.351535	0.578361	0.246232	0.306522	0.070169	0.124312	0.255705	0.077927	0.046446	0.080767	0.280065	0.144725	0.079461	0
NewGene_154	0.18516	0	0.160322	0	0	0	0.13077	0.187396	0.078969	0	0	0.110084	0	0	0
ClG42_10g0107100	0	0	0	0	0	0	0	0	0	0	0	0	0	0	0
NewGene_150	1.53601	1.29696	1.12984	0.36365	0.338221	0.339311	0.396163	0.28382	0.230773	0.044639	0.34855	0.329075	0.328465	0.200239	0.443667
NewGene_152	0.599975	0.388058	0.445996	0	0.058357	0.10224	0.116614	0.08557	0.123455	0	0	0	0	0.053568	0
ClG42_06g0086800	0	0	0	1.14075	0.950577	1.21382	0.878435	0.753617	0.747758	0.324602	0.338324	0.561759	0.518258	0	0.349094
ClG42_06g0026000	0	0	0	0	0	0	0	0	0	0	0	0	0	0	0
ClG42_11g0048700	0	0	0	0	0	0	0	0	0	0	0	0	0	0	0
ClG42_01g0247200	2.68924	3.50394	2.93993	1.92343	1.52802	1.26542	1.3499	1.58526	1.48201	1.86322	1.37519	1.25617	1.9914	1.73502	2.15933
ClG42_11g0139100	0	0	0	0	0.227271	0.257328	0.940272	0.765975	1.1765	2.76145	2.93481	4.31085	3.9964	4.69883	2.75406
ClG42_05g0061300	0	0	0	0	0	0	0	0	0	0	0	0	0	0	0
ClG42_07g0106300	4.73439	6.52947	6.58474	7.03065	6.81918	5.9273	3.93876	2.78586	2.4991	2.57036	2.53671	3.20153	2.78501	1.57815	1.76216
ClG42_02g0102900	0	0	0	0	0	0	0	0.084842	0	0	0	0	0	0	0
ClG42_05g0033800	16.8466	20.08	16.8677	11.7685	11.8925	13.0137	9.04127	8.68409	8.35705	6.52104	6.42904	5.2788	8.93506	9.09991	9.26568
ClG42_02g0058200	31.695	33.1261	32.5394	27.7102	28.4582	29.5533	26.8974	27.7087	24.0707	31.4563	33.389	31.2667	50.0087	39.8886	44.3784
ClG42_05g0288100	4.65004	4.98855	5.42053	5.96911	6.47432	5.865	8.45068	8.53089	8.16049	6.79831	6.91241	5.90221	5.75715	8.13851	5.55148
ClG42_01g0257800	14.8133	17.5618	15.003	14.0069	17.446	17.8377	17.89	19.4127	18.3342	24.715	24.851	25.5424	30.3313	26.5859	29.2593
ClG42_11g0091100	0	0	0	0	0	0	0	0	0	0	0	0	0	0	0
ClG42_05g0129100	76.6097	71.9681	75.3442	233.429	248.711	215.6	263.755	302.814	288.983	265.994	255.118	237.165	239.106	344.87	285.183
ClG42_10g0031000	133.929	128.489	129.959	99.9761	110.168	91.6341	72.8672	69.5954	69.7959	82.02	74.2013	83.375	142.392	96.5772	121.909
ClG42_05g0145900	11.7036	11.4595	11.0965	11.279	12.418	11.2497	19.6979	21.287	19.5963	16.9398	18.3319	17.9405	24.873	26.6989	25.2054
ClG42_05g0045400	0	0	0	0	0	0	0	0	0	0.014381	0	0	0	0.016851	0.011893
ClG42_03g0168800	70.8068	79.0602	75.3398	35.4145	31.5121	33.3863	23.8324	24.8936	24.1646	15.3745	15.1577	15.5359	15.6076	16.1642	14.2751
ClG42_06g0001100	0	0	0.249071	1.0777	1.24605	0.773377	0.918994	1.38101	1.04123	0.968629	0.938516	1.16594	1.5974	1.35482	1.94917
ClG42_10g0088800	0	0	0	0	0	0	0	0	0	0	0	0	0	0	0
ClG42_11g0026700	78.85	80.8421	75.3717	70.3692	64.4836	69.5709	64.9783	66.3097	69.7634	64.6867	64.5318	55.1946	84.343	68.7301	69.5019
ClG42_03g0108300	11.0279	12.2227	11.6103	10.8429	9.75084	9.69589	7.79728	7.36507	5.94465	6.55856	5.58772	6.81181	5.01221	5.48509	5.55947
ClG42_10g0108900	17.9588	16.9284	18.6268	27.5133	30.1775	30.4245	47.8864	51.8483	45.292	61.3134	72.3885	69.3114	98.8914	84.6516	108.586
ClG42_08g0041100	69.6467	77.8926	76.1811	57.8524	53.2905	55.3271	45.2272	42.1435	41.9447	36.6707	38.9344	36.6203	31.3276	32.2762	30.0245
ClG42_05g0068100	0	0	0	0	0	0	0	0	0	0	0	0	0	0	0
ClG42_07g0121600	0.396128	0.587995	0.384189	0	0.173297	0.133426	0.141529	0	0.097522	0	0	0	0.049215	0	0
ClG42_02g0035700	20.2473	19.8989	21.4097	8.95962	10.6453	9.24869	7.20746	7.30598	6.71664	4.1783	3.43188	4.16954	5.87183	4.14004	4.96859
ClG42_08g0119500	31.8132	37.6394	38.0278	20.0842	19.6494	19.0075	12.6682	13.6067	13.8748	10.8809	7.11013	8.1105	12.8548	4.90493	9.23459
ClG42_04g0044700	0	0.136041	0.152351	0	0.107983	0	0.050299	0.038821	0.073484	0.42875	0.174013	0.126174	0.045809	0.045149	0.078124
ClG42_08g0030900	0	0	0	0	0	0	0	0	0	0	0	0	0	0	0
ClG42_10g0147600	0	0	0	0	0	0	0	0	0	0	0	0	0	0	0
ClG42_07g0089800	0	0.044557	0.014584	0	0	0	0	0	0	0	0	0	0.007352	0	0.018491
ClG42_07g0025000	0	0	0	0	0	0	0	0	0	0	0	0	0	0	0
ClG42_01g0151800	47.186	45.8322	46.6015	35.3786	34.0392	37.2346	25.1117	28.3466	24.5426	20.0138	18.9293	19.666	17.4374	17.124	16.7727
ClG42_11g0029700	59.7617	62.2199	61.6702	47.4953	55.0851	54.127	43.5341	51.9051	48.5354	100.709	96.5723	138.148	117.603	98.9009	109.181
ClG42_06g0177000	0.570516	0.421242	0.520935	0.543916	0.761376	0.784917	0.813554	0.882321	0.658625	0.596777	0.64778	0.837669	0.799069	0.555978	0.800142
ClG42_02g0131900	0.394116	0.406654	0.406087	0.122176	0.168307	0.143474	0.241152	0.221873	0.07046	0.066794	0.272769	0.190673	0.363899	0.217774	0.232966
ClG42_01g0110700	30.6522	31.5619	29.6358	27.1121	26.3556	27.8336	25.8868	28.663	24.5597	24.4352	28.0903	33.3796	33.4698	24.7	31.1957
ClG42_03g0113500	0	0	0	0	0	0	0	0	0	0	0	0	0	0	0
ClG42_11g0194200	0.401315	0.173659	0.390303	1.2985	1.79496	1.2039	0.599547	1.46518	1.57262	0.641864	0.730912	0.859654	1.18161	1.12748	1.38529
ClG42_08g0124900	0.061328	0.036853	0.022779	0.254156	0.508854	0.299443	0.208417	0.493774	0.194947	0.336976	0.445205	0.452206	0.613258	0.900302	0.788403
ClG42_05g0022800	0.114502	0.377941	0.202228	0.079763	0.196993	0.020745	0	0	0	0	0.025813	0	0.116592	0.035874	0
ClG42_07g0080400	0.262261	0.030112	0.141924	0.14232	0.732057	0.206259	0.334768	0.021004	0.191499	0.38785	0.399691	0.251711	0.796096	0.840971	1.36972
ClG42_02g0200800	36.2802	37.7441	34.2097	47.217	47.9853	47.064	50.3391	55.0204	46.3521	58.2078	60.1936	60.4527	68.1254	59.035	70.8828
ClG42_03g0047900	0.231178	0.176756	0.607658	1.17438	1.00336	0.879955	0.358056	0.804747	0.821992	0.785765	0.693944	0.133004	0.423222	0.654703	0.649396
ClG42_11g0159600	16.4624	18.0273	17.5186	46.1461	50.3967	50.0016	77.6077	75.94	69.2963	67.5843	78.9405	70.8843	97.8791	102.67	106.191
ClG42_07g0095200	16.9506	13.766	15.7181	6.29921	6.97013	6.4675	9.75678	8.79778	9.53639	11.4108	10.3514	10.9363	9.88794	7.35458	8.06314
ClG42_05g0220900	1.33152	1.09826	1.64508	0.809556	1.21267	0.980368	0.400474	0.824162	0.810071	0.436526	0.304753	0.150505	0.214727	0.086062	0.043728
ClG42_08g0038500	0	0	0	0	0	0	0	0	0	0	0	0	0	0	0
ClG42_03g0077100	0	0	0	0	0	0	0	0	0	0	0	0	0	0	0.08215
ClG42_11g0145400	0	0	0	0	0	0	0	0	0	0	0	0	0	0	0
ClG42_08g0030600	0	0	0	0	0	0	0	0	0	0	0	0	0	0	0
ClG42_02g0112500	0.561476	0.852467	0.281226	0.711172	0.714112	0.87069	0.648816	0.861146	1.02817	2.01633	1.60281	1.77539	3.44416	1.93706	1.36617
ClG42_02g0123200	18.6477	22.1285	20.8411	13.8377	13.3402	12.5245	10.8048	10.5329	10.5952	7.00417	7.52881	6.45785	8.73707	7.81031	6.50386
ClG42_01g0004200	48.3359	47.7736	47.743	31.8616	33.2951	32.9216	22.8979	24.3722	21.6241	19.3674	20.462	23.5782	23.8482	18.167	22.4849
ClG42_03g0050500	48.9324	46.9591	50.2154	33.9588	29.1497	29.3299	35.6708	32.5556	34.684	16.4598	17.9186	14.5686	9.06525	14.301	8.45272
ClG42_11g0022700	80.3532	87.885	85.7766	42.0728	45.1706	39.2086	31.5106	33.005	35.1635	37.9382	36.7114	37.1756	45.9279	34.6508	43.081
ClG42_06g0069500	0.49405	0.319364	0.347649	1.58922	8.73094	1.32322	2.54407	1.8478	3.68628	2.76486	3.89522	2.66157	7.73754	7.57173	7.12244
ClG42_01g0051400	46.0814	51.3573	46.4782	40.7603	42.6255	44.4963	31.4032	30.3305	33.8832	35.7639	28.9881	31.4663	38.2932	26.6016	32.6172
ClG42_09g0180500	0	0	0	0	0	0	0	0	0	0	0	0	0	0	0
ClG42_09g0039300	9.21725	9.46686	9.08567	5.73373	7.20245	6.79128	5.44512	5.16695	5.19922	4.34977	4.17367	4.71227	7.66398	3.69463	4.96457
ClG42_01g0264800	0.217159	0.615711	0.29381	1.63651	2.6246	1.51429	2.40754	2.5083	2.22608	1.27739	1.44095	0.875032	1.79106	1.37426	1.19668
ClG42_01g0194000	4.09838	4.41261	5.27285	5.55592	6.23278	5.85032	3.91525	4.28999	3.76478	2.04347	2.84506	1.65571	1.82052	3.25913	2.06346
ClG42_06g0049600	36.7845	41.844	40.4317	74.904	67.5249	74.4307	75.8427	81.7922	75.6171	81.7506	80.8641	84.6225	102.39	97.0077	114.913
ClG42_10g0043700	11.2978	14.195	13.3013	14.5455	10.9331	12.7883	9.64169	9.8495	7.15587	6.67505	6.19772	6.4252	7.74226	5.54153	6.79767
ClG42_08g0045900	25.6245	26.3933	24.5596	34.549	33.26	35.3873	36.8793	31.2929	32.2079	32.3539	34.3254	33.4021	38.0988	36.2153	35.5431
ClG42_09g0231300	22.7278	21.7642	22.1231	16.0222	17.6008	17.4556	17.1886	15.217	15.7368	12.8493	12.8726	10.3268	10.1031	10.1306	8.95529
ClG42_06g0038500	0	0	0	0	0	0	0	0	0	0	0	0	0	0	0
ClG42_08g0116500	63.6925	73.3357	70.3365	47.9325	46.8163	47.8776	40.2252	37.08	36.3578	34.8672	36.0719	36.5797	41.2176	36.1295	37.4681
ClG42_10g0051300	0	0	0	0	0.17242	0	0	0	0	0	0	0	0	0	0
ClG42_08g0050900	0	0	0	0	0	0	0	0	0	0	0	0	0	0	0
ClG42_05g0219000	0	0	0	0.100665	0.28246	0.231653	0.148022	0.157651	0.17601	0.159887	0.464176	0.373753	0.167273	0.212109	0.268301
ClG42_09g0224700	0	0	0	0	0	0	0	0	0	0	0	0	0	0	0
ClG42_07g0169700	0.428675	0.412667	0.066709	0	4.02129	0.727101	0	0	0.152608	0	0.077091	0.047197	0.15516	0.092746	0.086782
ClG42_11g0039300	42.1394	58.9797	69.4236	140.316	107.611	122.892	101.177	115.043	87.3975	79.2696	80.0236	79.5466	46.0461	74.5599	71.5056
ClG42_09g0189100	7.95798	8.14625	7.60587	14.3411	14.6904	14.0761	19.2043	24.7269	16.1768	16.7109	19.5931	17.2169	28.1817	28.2409	31.4271
ClG42_03g0059100	0	0	0	0	0	0	0	0	0	0.06663	0	0	0	0.050816	0
ClG42_07g0118200	0.044112	0.058543	0.045047	0.037719	0	0.134263	0.051673	0	0	0	0	0	0	0	0
NewGene_1342	1.43167	0.938303	0.933916	0.697435	0.437762	0.43575	1.24175	1.24508	1.27494	0.905567	1.42499	1.00983	1.33415	1.25143	0.984804
ClG42_08g0120100	27.5492	29.9352	26.5205	10.2066	9.15715	8.77732	8.17815	7.04906	7.30724	6.49105	6.52698	7.06978	8.01753	5.15218	6.35601
ClG42_02g0215800	4.11998	4.1472	4.61557	0.82642	1.41027	1.01856	0.480503	1.06933	0.404505	0.85089	1.38091	1.27419	1.65735	1.08428	1.50595
NewGene_1348	0.816799	0.939554	0.763374	6.36454	7.21258	7.49765	5.03214	4.30941	3.55477	1.60836	1.61074	1.56472	0.524098	0.887278	0.841422
ClG42_03g0153800	0	0.052602	0	0	0.050889	0	0	0	0	0	0	0	0	0	0
ClG42_06g0056000	18.0785	20.0975	17.9484	16.7802	14.9026	16.8119	12.3445	12.1133	10.1975	8.17347	8.91657	9.24074	12.9961	9.42215	10.8361
ClG42_02g0243700	19.5227	18.5429	18.2859	9.2996	10.0538	9.02083	7.7573	9.23939	7.61607	11.7744	13.0779	15.4669	19.5148	13.0485	21.3859
ClG42_01g0179200	18.7916	16.7137	16.0933	23.9955	91.8084	28.3558	12.4244	16.5301	15.2423	30.9605	20.8506	28.615	21.1422	19.1467	18.7904
ClG42_11g0141400	0	0	0	0	0	0.216044	0.156416	0	0.145443	0	0	0.449301	0.129227	0.361975	0
ClG42_09g0034500	15.6622	16.3466	14.8169	8.80773	10.1303	10.3647	7.67762	5.78435	7.06851	7.54399	5.72513	7.71392	10.2488	5.1672	7.35209
ClG42_04g0002500	0	0.017419	0	0.01243	0.016243	0	0	0.034476	0	0.024064	0.022834	0	0.064541	0.001972	0.008935
ClG42_08g0082000	0	0.070713	0	0.042026	0.106162	0.093584	0	0	0.130291	0.181303	0.28294	0	0	0.098521	0
NewGene_1692	0.075354	0.19977	0.082305	0	0	0.066271	0	0	0	0.040973	0	0	0.073217	0	0
ClG42_09g0182900	2.65162	3.0785	2.75875	1.30432	1.75316	2.12516	1.216	1.2906	1.44807	0.482717	0.581758	0.38785	0.502436	0.47705	0.258705
NewGene_1690	0.146286	0.137097	0.118274	0.329372	0.219943	0.22785	0.531553	0.561393	0.294312	0.931452	0.913336	1.16236	1.99742	1.30179	1.6748
NewGene_1696	0.205612	0.154229	0.159286	0.137418	0.079541	0.353612	0.349385	0.018746	0.27841	0.518907	0.148855	0.039102	0.165256	0.126283	0.424441
ClG42_02g0209600	15.0948	17.1872	16.1152	17.8921	13.8547	12.1841	14.4694	11.9295	14.0515	9.02041	8.25277	6.74682	6.14719	8.19068	7.87063
NewGene_1694	5.25108	4.21788	6.26297	5.89667	9.11625	6.86241	15.9501	19.1576	23.2817	15.6999	16.5066	14.2923	9.98724	8.25748	11.6634
NewGene_1695	1.3978	1.27627	1.43945	1.40979	2.03512	1.26088	0.803868	1.17651	1.60722	0.476215	0.856734	0.788228	0.428997	0.665859	0.118505
ClG42_03g0054500	638.024	593.832	528.332	399.434	460.929	379.928	213.035	216.955	210.359	167.621	156.07	154.614	111.542	123.403	147.121
ClG42_09g0172200	0	0	0	0	0	0	0	0	0	0	0	0	0	0	0
ClG42_01g0124300	0	0	0	0	0	0	0	0	0	0	0	0	0	0	0
ClG42_02g0173300	0	0	0	0	0	0	0	0	0	0	0	0	0	0	0
ClG42_01g0222900	3.95339	4.76276	5.01245	9.53347	8.16763	10.3477	9.84408	11.2428	9.00909	6.63706	7.54033	5.83958	9.91921	7.58072	7.89487
ClG42_03g0119100	10.6133	12.8458	13.2442	6.03777	6.35883	5.92276	4.31224	3.04197	3.72836	3.02208	2.2138	2.66482	1.61976	1.59065	1.57765
ClG42_03g0056900	0.032338	0	0.321466	0	0.090929	0	0.099369	0	0	0	0	0	0	0.089123	0
ClG42_11g0128200	0	0	0	0	0	0	0	0	0	0	0	0	0	0	0
ClG42_09g0006900	2.11732	1.1821	1.12734	0.386911	0.332449	0.310839	0.256116	0.262945	0.372551	0.49883	0.583134	0.666481	0.168821	0.222936	0.205191
ClG42_09g0169800	0	0	0	0	0	0	0	0	0	0	0	0	0	0	0
ClG42_01g0131700	0	0	0	0	0	0	0	0	0	0	0	0	0	0	0
ClG42_07g0130200	32.1362	29.8115	28.3858	12.4239	11.8681	12.5619	8.43228	8.94786	7.31744	3.85978	5.05134	2.72092	3.33586	3.94532	2.19672
ClG42_06g0010100	21.642	24.3242	21.8923	18.9635	17.1954	21.5324	13.423	12.6139	12.1773	7.83722	8.5561	7.63788	7.72403	6.26798	6.45103
ClG42_03g0066900	1.7448	0.790116	1.00849	0.396529	0.501441	0.3338	0.082747	0.372923	0.157729	0.106651	0.208206	0.139888	0.220074	0.125919	0.034151
ClG42_03g0183000	45.4431	48.6631	47.014	21.565	28.455	23.2427	15.7609	15.9768	16.1512	16.5236	14.6138	17.9743	29.9369	13.9068	23.3417
ClG42_05g0098700	0.08294	0	0	0	0	0	0	0	0.071705	0	0	0.073009	0.06125	0	0.046954
ClG42_01g0234100	166.847	187.247	191.578	230.62	208.613	229.091	224.439	254.073	243.763	217.284	219.544	217.429	186.947	208.293	174.128
ClG42_04g0134600	32.7352	35.5188	33.0918	35.0445	34.1646	35.8673	34.5719	34.4215	33.7497	24.7407	24.8676	23.8722	17.4101	21.1798	18.0081
ClG42_01g0210600	152.76	175.065	172.366	89.0145	80.9245	86.5546	77.4005	61.8627	57.5626	94.1223	87.1954	93.2128	77.6314	76.3187	83.9155
ClG42_01g0268000	0	0.046102	0	0.02206	0	0	0.091887	0.038588	0	0.08111	0.101465	0.064224	0.12199	0.053345	0
ClG42_02g0076800	0.075044	0.216732	0.223675	0.09572	0.060007	0	0.13843	0.066437	0.042493	0	0.127487	0	0.067275	0.064572	0
ClG42_09g0106400	7.96239	7.96793	7.68574	5.35824	5.61798	6.83728	4.56009	3.89505	4.62585	3.55939	3.18209	3.11129	3.94397	3.88109	2.52368
ClG42_06g0063100	0.110435	0	0	0.390668	0.370525	0.216894	0	0	0	0.132324	0.055065	0.048702	0.142181	0	0.452289
ClG42_10g0006000	2.86923	2.76616	2.80242	2.3802	2.14229	2.82657	1.16723	1.28256	1.31266	0.886454	0.912817	0.746268	0.891822	0.881559	0.845684
ClG42_02g0070400	0	0	0	0	0	0	0	0	0	0	0	0	0	0	0
ClG42_01g0008200	2.01338	2.07863	2.16556	6.71942	13.0005	8.33437	15.6233	20.8277	11.4994	28.1529	22.8017	24.3712	20.7456	34.2166	32.109
ClG42_09g0000500	0.1053	0	0.165031	0	0.089832	0	0.292088	0.067403	0.135099	0	0	0	0	0	0
ClG42_09g0132800	173.031	152.085	151.019	350.486	314.786	300.838	507.737	420.209	468.268	572.367	597.85	555.455	781.293	797.212	720.934
ClG42_09g0036900	7.50267	9.02337	8.15441	9.54098	9.07814	7.90598	19.7017	18.9188	16.5154	26.164	28.9855	28.7632	47.9027	42.7838	48.5032
ClG42_09g0108200	20.1007	20.9192	19.9502	34.3913	43.6521	38.3264	45.3472	47.1823	42.3942	64.4785	65.4906	66.1765	82.1126	72.9606	77.3294
ClG42_05g0227100	4.23989	2.12371	2.82526	2.60067	3.23431	3.38497	2.23969	3.62074	5.32101	3.07495	1.88471	1.38113	1.7924	2.45266	0.413907
ClG42_10g0224600	4.79371	4.50259	4.52301	2.64017	3.18978	2.62097	1.87948	1.49781	1.22667	1.15096	1.03175	1.08537	0.698556	0.983562	0.82945
ClG42_11g0243300	0	0	0	0	0	0	0	0	0	0	0	0	0	0	0
ClG42_09g0046200	47.4767	50.5167	44.3868	57.3996	53.6191	53.9125	45.7856	51.7813	54.7469	36.8425	34.154	29.2339	26.796	30.5284	25.1158
ClG42_09g0082000	18.9274	19.088	18.2114	9.58602	11.2473	8.86275	9.64229	11.1488	10.6219	14.2986	16.1164	16.239	26.7723	17.4225	27.7233
ClG42_03g0081800	0	0	0	0	0	0	0	0	0	0	0	0	0	0	0
ClG42_04g0128200	7.25948	6.85169	5.84659	19.3655	19.2505	17.8713	12.5361	17.1022	13.715	12.445	10.4134	12.6877	21.3137	13.0894	18.1017
ClG42_11g0117900	0	0	0	0	0	0	0.015053	0	0	0	0	0	0	0	0
ClG42_10g0194300	3.89122	3.38939	3.76255	0.361046	0.355589	0.279146	0.251482	0.356182	0.366308	0.170768	0.15773	0.180947	0.162528	0.234846	0.159443
ClG42_05g0152200	4.28348	5.24745	4.14358	3.49867	3.25421	4.41171	5.56227	4.00844	4.15136	11.0464	10.9318	12.9418	5.14927	9.28595	5.32155
ClG42_02g0036300	0	0.162883	0.100405	0.289753	0.538748	0.101998	0.119471	0.041797	0.058685	0	0	0.052187	0.09097	0.072275	0
ClG42_05g0053200	0	0	0	0	0	0	0	0	0	0	0.040486	0.118737	0.106879	0.039396	0.216187
ClG42_11g0262000	0	0	0	0	0	0	0	0	0	0	0	0	0	0	0
ClG42_03g0180000	0	0	0	0	0	0	0	0	0	0	0	0	0	0	0
ClG42_06g0115000	0.224374	0.177492	0.203896	0.015345	0.02658	0.007671	0	0.040923	0	0.039173	0.022046	0	0.036689	0.017725	0.084005
ClG42_09g0061900	3.23939	2.26765	2.18634	4.55962	3.84676	3.66914	4.06055	5.03613	4.68868	2.47977	2.6378	3.30323	2.11422	3.77378	3.21585
ClG42_04g0006500	0	0	0	0	0	0	0	0	0	0	0	0	0	0	0
ClG42_01g0177200	2.87221	3.12219	3.14684	1.37945	1.42511	1.69745	0.933579	1.33141	1.38354	1.67298	1.36444	1.4407	2.18369	1.33813	1.7402
ClG42_05g0116500	3.6418	3.04107	3.32147	2.8932	2.38385	3.0539	2.17678	1.66752	2.03238	1.21617	1.61076	1.23335	1.18668	1.42839	1.17286
ClG42_01g0135700	0	0	0	0	0	0	0	0	0	0	0	0	0	0	0
ClG42_01g0119700	0	0	0	0	0	0	0	0	0	0	0	0	0	0	0
ClG42_06g0100000	0	0	0	0	0	0	0	0	0	0	0	0	0	0	0
ClG42_03g0140800	93.0809	82.7885	80.7012	81.1126	93.8214	87.7627	100.366	108.702	113.999	118.381	118.182	146.207	187.167	138.3	188.146
ClG42_02g0011800	47.0633	46.8688	40.0795	27.81	25.0873	26.6358	33.4179	31.5921	27.6093	44.7634	46.8918	46.8897	33.3395	45.1905	37.3781
ClG42_06g0041000	8.453	10.5154	7.76755	6.68024	8.37502	8.19049	7.55215	8.97209	7.98156	7.49104	6.77368	7.50425	9.33646	7.16371	8.57382
ClG42_05g0160900	0	0	0	0	0	0	0	0	0	0	0	0	0	0	0
ClG42_09g0152900	14.097	11.9788	14.0492	3.26449	4.1829	3.21586	2.47125	2.15528	3.31028	2.81199	3.81199	2.41695	4.23894	2.43104	3.43861
ClG42_05g0107200	12.1479	10.7108	11.5448	23.4649	22.7674	23.6163	28.7873	25.8539	29.1168	27.4819	27.8825	29.2752	30.4026	24.5675	25.4094
ClG42_07g0075100	0	0	0	0	0	0	0	0	0	0	0	0	0	0	0
ClG42_11g0072300	47.6008	35.4602	48.9445	10.8794	12.9678	11.6393	13.0037	12.154	12.5483	13.1688	8.879	9.85192	12.7498	19.3391	15.6175
ClG42_09g0134400	0	0	0	0	0	0.003429	0	0	0	0	0	0	0	0	0
ClG42_04g0125200	26.1248	26.927	26.7301	45.9264	53.7934	53.0008	42.1512	36.2326	35.5137	31.9097	35.2677	32.6421	34.6359	29.6431	30.6873
ClG42_02g0018600	0.812043	0.583386	1.57531	0.431319	0.31749	0.568923	0.068432	0.303767	0.176155	0.875347	0.882685	0.986854	2.3032	0.679578	0.215109
ClG42_10g0091200	0	0	0	0	0	0	0	0	0	0	0	0	0	0	0
ClG42_11g0115500	28.3876	32.2684	27.2576	67.3195	59.499	66.9744	93.9938	93.0147	91.0565	101.668	103.688	105.112	132.054	108.526	128.159
ClG42_03g0085000	9.02991	8.73645	9.30156	5.39581	4.85748	4.97187	5.9629	6.0209	5.4013	5.49497	4.66379	4.56952	4.64627	4.33092	4.04542
ClG42_09g0077100	0.541645	0.778297	0.74885	0.230903	0.390645	0.270316	0.223455	0.13657	0.164815	0.501764	0.099616	0.266603	0.337918	0.34412	0
ClG42_06g0119400	0	0	0	0	0	0	0	0	0	0	0	0	0	0	0
ClG42_01g0254600	4.50641	3.91445	4.64037	4.33135	5.79501	4.61626	6.88915	6.88041	6.03792	6.89277	8.13247	8.29678	10.4622	7.63017	11.0438
ClG42_05g0013400	11.4497	11.7473	10.2106	10.9446	10.5476	10.8036	9.4905	10.1626	9.15299	8.85314	8.80061	9.40268	12.054	7.84865	11.2343
ClG42_01g0014000	21.4555	24.6408	24.0628	19.5772	19.8296	19.7873	24.0972	25.4846	24.2994	22.3469	23.4493	21.686	25.1754	25.0193	24.6624
ClG42_05g0156000	6.35553	4.35198	5.40075	4.48471	3.70831	3.12287	3.27765	2.8745	3.53453	2.91714	3.56106	1.80915	3.20866	2.63851	2.82003
ClG42_09g0068700	0.066853	0	0	0.143036	0	0.061056	0.20009	0.119343	0	0.089109	0.192156	0	0.065362	0.060679	0
ClG42_05g0169500	0	0	0	0	0	0	0	0	0	0	0	0	0	0	0
ClG42_11g0088900	1.6395	0.581046	1.89	0.319145	3.27706	2.20631	0.953481	7.97476	0.260217	0.585104	0.424309	0.916546	3.67361	2.06676	0.735909
ClG42_09g0088400	23.4917	26.5149	26.5646	23.8284	23.5146	22.5882	32.4385	31.1077	30.9842	30.9263	31.4361	33.9514	33.1215	29.7083	32.7397
ClG42_08g0056600	6.44493	5.97153	5.84928	4.49042	4.13492	3.57483	2.60642	3.27392	2.47178	2.12778	1.92584	1.30046	1.14175	1.84031	1.09195
ClG42_11g0189300	0	0	0	0.046707	0.081547	0.046707	0.458982	0.573305	0.129732	2.3679	2.69535	2.16639	2.32513	4.66049	4.72171
ClG42_03g0173700	23.85	23.576	22.948	16.4469	16.3948	15.7814	16.7027	15.8738	15.2939	17.0678	18.693	18.0767	22.1847	18.2286	19.7716
ClG42_07g0090600	0.672024	1.10838	1.00744	0.811934	0.894496	0.847841	1.15837	0.841209	0.74116	0.709718	0.874798	1.10545	1.48834	1.30987	1.49942
ClG42_02g0007200	281.159	150.261	251.89	250.991	257.523	236.619	184.829	169.018	233.156	160.979	160.236	155.594	159.353	159.487	184.068
ClG42_02g0221900	5.11541	4.46321	5.40475	4.15735	4.12758	3.80194	3.60937	2.89021	3.11875	3.16776	3.7292	3.5114	3.35279	2.80982	4.10316
ClG42_01g0102300	14.5561	12.5195	14.2965	9.48725	6.48347	7.62526	12.1637	12.1693	10.1388	16.8321	21.2157	20.6243	19.836	14.225	16.0635
ClG42_05g0114100	62.2262	79.7941	83.0806	52.5068	56.6504	57.3166	46.5649	35.3991	36.7025	54.7381	50.642	56.2356	77.0786	51.0613	59.2498
ClG42_07g0108000	25.6331	31.4651	34.7827	16.6657	17.035	21.1996	18.2249	22.5752	22.1599	9.52112	12.1076	14.6758	26.9551	15.0059	18.2733
ClG42_02g0073000	3.34268	2.63017	3.73586	2.757	3.20265	3.12657	2.79115	2.61492	2.61916	1.91497	1.90841	1.90207	3.62417	2.96726	3.93726
ClG42_01g0033100	0.083545	0.053936	0	0.075007	0	0.132583	0.106064	0	0	0.041216	0.06201	0.151975	0	0.012305	0
ClG42_10g0104100	0	0	0	0	0	0	0	0	0	0	0	0	0	0	0
ClG42_10g0138200	0.878912	1.04862	0.96156	1.20029	3.1795	2.19443	1.86211	2.17136	2.26221	1.18109	0.924541	1.83062	2.16861	1.53443	1.54604
ClG42_03g0074300	11.8162	11.6327	10.9662	23.5352	30.9318	30.5322	31.5389	28.1984	30.9393	29.4528	29.591	25.2685	26.3436	24.8452	26.1159
ClG42_05g0028700	4.03106	4.94047	4.40943	4.21392	5.28612	4.8479	4.71786	5.53842	4.79451	6.05551	4.91815	4.1082	4.65085	4.26391	4.20955
ClG42_04g0053200	24.9788	25.1874	26.6112	17.1534	17.4274	17.6602	23.1695	25.909	18.0106	23.7304	22.5487	26.1624	45.0511	24.8721	30.1202
ClG42_02g0115500	0.643264	1.08555	0.656242	0.540325	0.699259	0.250359	0.395159	0.362393	0.253835	0.252985	0.52226	0.406441	0.398909	0.556873	0.477672
ClG42_01g0191000	8.68504	7.18456	7.69739	8.44538	8.21011	9.40641	7.74447	7.80945	8.39368	7.70406	6.37464	8.36662	5.81093	5.02382	5.83162
ClG42_05g0149400	0	0	0	0	0	0	0	0	0	0	0	0	0	0	0
ClG42_02g0099900	36.6081	42.4191	40.5647	29.161	24.5917	28.364	26.5605	30.6619	25.1922	34.4089	31.5859	35.5434	41.4989	29.656	40.8764
ClG42_07g0099400	0.103391	0.13553	0.059851	0.051046	0.022352	0.102321	0.031925	0.04675	0	0.026832	0.115343	0.064515	0.04413	0.12166	0
ClG42_05g0244500	37.8174	40.3568	36.8017	36.3472	31.977	40.0673	34.5368	32.8807	35.2893	29.9346	31.1779	38.983	28.6302	26.8432	30.3295
ClG42_08g0175800	0	0	0	0	0	0	0	0	0	0	0	0	0	0	0
ClG42_08g0021500	9.27812	9.24919	8.33259	4.39473	4.59502	4.03709	2.37248	2.69981	2.35187	1.18944	1.61496	2.10147	4.81324	2.48141	3.41548
ClG42_10g0172900	15.0993	14.875	14.7217	14.6066	15.3268	15.9947	18.9364	18.3269	17.2718	21.1055	19.8454	24.1283	25.3982	22.1711	26.5478
ClG42_03g0036400	0.672195	0.690352	0.760926	0.249944	0.386735	0.451229	0.15224	0.140176	0.191159	0.160137	0.078231	0.109945	0.018382	0.075234	0.069653
ClG42_03g0171700	0	0	0	0	0	0	0	0	0	0.047164	0	0	0	0	0
ClG42_01g0097100	7.20331	10.4537	5.57291	1.47673	0.922516	0.745989	1.8931	1.91523	1.83361	2.52855	1.52262	1.81784	2.40788	2.44531	1.8899
ClG42_10g0219000	26.7825	30.1334	30.6406	34.1514	38.079	35.3585	33.0521	31.6086	30.0279	42.617	38.4985	47.2584	68.3631	49.6129	61.4676
ClG42_01g0021600	0	0	0	0	0	0	0	0	0	0	0	0	0	0	0
ClG42_05g0011000	1.70766	0.874837	0.559976	12.6337	77.3516	15.5769	12.4333	8.58505	10.1098	14.4867	11.9037	7.76614	7.30172	14.7356	10.8242
ClG42_02g0113900	0	0	0	0	0	0	0	0	0	0	0	0	0	0	0
ClG42_06g0002100	14.4342	18.88	16.8424	29.0029	24.3664	24.3118	14.8591	15.2273	14.7255	8.75741	7.7122	5.50934	6.8658	8.22104	6.29537
ClG42_03g0061800	0	0	0	0	0	0	0	0	0	0	0	0	0	0	0
ClG42_05g0242900	0	0	0	0	0	0	0	0	0	0	0	0	0	0	0
ClG42_09g0213600	14.445	15.6752	13.4023	9.04601	8.98452	9.27704	8.78453	10.3665	8.02779	5.71713	5.85121	7.05025	10.0678	7.79621	8.93283
ClG42_11g0019200	3.07946	2.49672	3.21834	1.22226	1.23429	1.74855	0.967896	1.07117	0.924564	0.760667	0.713256	0.869461	1.17952	1.08098	1.01565
ClG42_08g0107500	0	0	0	0	0	0	0	0.058046	0	0	0.038559	0	0	0	0.078757
NewGene_425	0.061952	0	0	0.089555	0	0	0	0	0	0	0	0	0.318438	0	0
NewGene_424	6.19093	4.56562	6.32174	3.19054	2.53722	2.52773	1.81076	1.70245	2.55991	2.00847	1.53526	1.91189	1.50146	1.62822	1.77169
ClG42_07g0122000	23.8053	24.5019	26.8128	18.5529	19.8157	21.4396	14.3281	13.6868	12.2779	8.94928	7.2083	7.68802	5.90472	5.68852	5.44334
NewGene_420	32.6512	27.3384	30.8986	28.8997	27.7552	29.4918	27.41	20.8758	25.07	24.1283	23.1613	24.3079	15.2723	18.392	17.7952
NewGene_423	1.942	2.39988	2.79839	1.27439	1.08321	1.13866	1.12102	1.97947	1.16846	0.687315	1.12897	0.687036	0.406558	0.53893	0.286239
ClG42_04g0013400	15.065	12.5829	16.3125	158.31	180.857	144.068	230.117	223.314	206.84	168.935	175.825	120.538	125.134	226.648	134.515
ClG42_09g0201100	25.7541	28.7966	27.2942	12.7035	11.4238	13.5795	8.629	7.46443	8.24817	6.35263	6.99308	6.63548	9.39687	5.25851	7.08534
ClG42_06g0126300	0	0	0	0	0	0	0	0	0	0	0	0	0	0	0
ClG42_02g0004700	2.79536	1.96131	2.2829	1.63999	2.31426	1.40698	1.23568	1.37857	0.895967	1.00767	1.33918	1.0118	1.60693	0.715717	0.843664
ClG42_01g0178800	3.00971	3.7162	2.99777	0.795649	0.773562	0.820891	1.15866	0.626197	1.03949	0.671169	0.756779	0.776972	0.725677	0.846858	1.08736
ClG42_01g0028000	1569.56	2022.45	1793.02	3366.52	3090.15	3171.56	3316.79	3267.16	3123	3309.21	3276.44	3049.85	2537.14	3617.31	2890.72
ClG42_02g0249200	46.8284	52.1327	48.7351	67.359	66.4999	63.831	68.1015	67.4208	68.6006	66.7342	68.7906	67.5066	91.1903	74.8601	89.214
ClG42_11g0176900	12.1959	10.4242	10.3597	3.48166	3.88972	2.53684	2.22864	2.52809	3.16209	2.37389	2.39255	2.95052	4.29395	2.81811	3.95274
ClG42_08g0085200	0.38093	0.43693	0.289795	0.149018	0.152672	0.044723	0.336017	0.262788	0.224295	0.132158	0.545706	0.101664	0.087719	0.066296	0.22013
ClG42_09g0192200	29.5399	35.4847	31.8581	17.3581	19.2178	18.6047	17.2288	13.6496	16.9624	20.4105	15.4844	19.8374	27.5695	23.8154	26.823
ClG42_02g0090700	0	0	0	0	0	0	0	0	0	0	0	0	0	0	0
ClG42_08g0139900	154.404	168.548	156.9	134.421	123.662	136.049	126.74	140.413	133.59	91.9061	96.317	91.3965	75.3102	79.0861	83.6645
ClG42_10g0201200	89.8072	82.0519	78.8176	48.6453	57.8821	59.4146	52.8859	39.5698	48.5796	44.8468	46.5983	54.5022	57.1525	36.6358	39.2204
ClG42_10g0019300	56.1591	64.4298	66.3739	36.9625	34.285	34.6679	27.8372	34.8273	29.1947	35.1474	31.4915	37.2614	45.7943	31.7549	35.6908
ClG42_01g0062500	0.084667	0.041371	0.497679	0.216795	0	0.099298	0	0	0	0	0	0.071673	0	0	0
ClG42_01g0037900	4.12868	4.07636	3.35549	0.38556	0.385285	0.640883	0.354099	0.376122	0.199533	0.564689	0.429101	0.457211	1.1537	0.399281	0.522208
ClG42_06g0178600	207.555	202.409	177.243	265.225	247.577	260.633	175.436	174.964	191.793	98.3706	107.944	116.775	75.1295	53.7454	68.0395
ClG42_08g0068800	18.6336	18.8709	18.8132	28.9367	34.6326	34.0252	30.3092	26.2097	30.3848	20.7743	22.3872	21.433	14.9356	13.2165	13.4187
ClG42_02g0098800	0	0	0	0	0	0	0	0	0	0	0	0	0	0	0
ClG42_06g0057500	31.3333	34.765	33.5036	32.6884	30.0989	30.1564	34.2531	29.9554	32.3165	40.2907	40.2674	41.6264	60.5431	45.766	53.0829
ClG42_02g0168000	55.6152	71.6022	71.1686	52.9132	52.0982	52.9039	51.7186	45.7775	42.4446	46.0075	44.8807	46.3002	62.8223	41.1515	51.4054
ClG42_10g0050200	0.217737	0.218412	0.374946	0.204001	0.540004	0.198457	0.103063	0.115368	0.051947	0.130623	0	0.065896	0.357769	0	0
ClG42_03g0165700	79.902	82.1666	70.6947	63.7215	82.0926	61.964	45.4058	43.6387	53.6964	34.2259	38.758	28.9329	21.7364	25.1598	19.5475
ClG42_06g0133100	3.28817	2.39221	2.55337	2.10759	2.32312	1.91027	2.11679	2.42276	2.93613	3.95759	2.65795	3.67296	2.36604	2.21419	2.31361
ClG42_01g0161000	3.7318	4.71334	5.34329	8.14365	5.93329	8.03848	6.742	5.4038	5.41324	3.78135	4.58458	5.0232	3.25227	3.67898	4.32198
ClG42_04g0015800	0.096938	0.131214	0	0	0	0.067274	0.063555	0.068116	0	0.06546	0	0	0	0	0
ClG42_05g0257100	11.7357	8.3746	12.5983	2.47862	1.60239	1.65656	1.2392	0.892743	1.51429	1.88499	0.881247	1.36835	2.01164	1.05641	1.35355
ClG42_06g0159800	0.213642	0.031805	0.029924	0.69797	4.35279	0.930309	0.384577	0.359584	0.527465	0.161492	0.103982	0.155667	0.127231	0.069637	0.160142
ClG42_02g0153300	1.93031	1.86461	1.89938	0.774458	0.968563	1.11719	1.40162	1.80987	1.46752	2.77282	2.89719	3.73531	4.50121	3.66589	4.75436
ClG42_07g0018100	10.2291	10.8577	9.42035	6.24825	4.97317	5.87663	4.91393	4.6717	4.96347	3.95336	3.47679	4.95629	5.79103	4.05235	4.68096
ClG42_09g0005700	0.029471	0	0.116853	3.45955	2.41095	3.19306	1.49019	1.78195	0.74059	2.97035	2.46424	1.71537	1.41867	10.3088	3.00428
ClG42_09g0215600	0	0.038152	0	0	0	0	0	0	0	0	0.023414	0	0	0	0
ClG42_01g0237100	15.194	13.0023	13.6861	5.3892	5.77078	5.74434	3.77574	4.27423	3.35308	4.04878	3.54873	3.8324	4.52087	3.03567	5.01547
ClG42_09g0010100	38.6258	45.2696	40.903	27.266	26.3168	27.9136	19.2834	21.8153	19.3562	16.7594	15.1351	17.2879	19.3263	16.8742	18.6316
ClG42_01g0060900	59.6042	65.3753	57.5407	59.0263	54.003	57.2848	48.9899	55.2186	45.6854	36.0305	36.6041	35.7148	39.8661	41.9109	45.034
ClG42_01g0122700	62.5229	66.623	67.2195	61.9913	65.1423	67.9297	54.9704	59.2939	54.7238	51.0323	51.5653	51.7405	41.0599	42.4124	42.1463
ClG42_01g0056200	0.815908	0.910124	1.20445	0.403592	0.212281	0.406388	0.242491	0.254829	0.185465	0.216867	0.175604	0.150702	0.122439	0.046662	0.148559
ClG42_05g0202300	18.1586	18.9336	18.792	12.1343	11.0335	13.1235	8.6678	9.84289	8.70186	7.00126	7.5141	6.02543	6.34991	7.69685	6.1051
ClG42_07g0053200	41.8642	42.2173	46.3967	36.2914	37.3218	37.2636	28.4245	27.2983	24.781	19.2821	19.0517	22.6675	13.4324	14.2743	13.6224
ClG42_09g0124200	0	0	0	0	0	0	0	0	0	0	0	0	0	0	0
ClG42_02g0075600	0	0	0	0	0	0	0	0	0	0	0	0	0	0.022419	0
ClG42_05g0197600	18.481	19.7187	18.6896	15.2965	14.0962	15.9755	18.4752	16.0098	15.4519	21.2782	21.6643	22.7082	23.3769	23.7194	21.1455
ClG42_01g0169000	50.073	44.3948	46.8874	26.1277	27.0316	25.9091	14.0423	13.843	12.2324	9.2164	8.20653	11.3162	10.6379	7.55066	10.042
ClG42_09g0019300	21.3754	20.5091	21.4741	17.4609	16.5207	14.8654	11.3922	9.2844	11.5747	7.70202	7.16283	6.98223	6.91483	5.53991	5.71314
ClG42_07g0165700	6.73994	8.19228	7.88284	12.142	11.1637	13.3365	11.4973	11.8801	12.954	19.2788	19.9113	24.1737	31.8586	23.6348	28.9916
ClG42_11g0261000	0	0	0	0	0	0	0	0	0	0	0	0	0	0	0
ClG42_11g0178500	20.4474	20.8923	19.9536	14.5228	14.7771	14.1277	13.7468	15.0126	14.0765	12.0303	10.0829	12.8318	13.6151	11.8203	14.3162
ClG42_01g0098300	20.4613	22.3023	23.3569	13.7273	14.5513	14.7827	17.4547	16.7054	17.802	19.4702	19.5177	21.2361	27.8964	24.53	25.3377
ClG42_10g0213400	1.82898	0.820361	1.30591	1.27583	0.963221	1.19791	0.671404	1.41395	0.853393	0.947981	0.977833	1.14668	1.63232	1.49878	1.59455
ClG42_11g0252200	0	0	0	0	0	0	0	0	0	0	0	0	0	0	0
ClG42_08g0171400	0	0	0	0	0	0	0	0	0	0	0	0	0.078206	0	0
ClG42_10g0041700	8.24879	11.5411	10.2411	4.33201	3.69937	4.2535	2.11879	1.8853	2.36751	0.95438	0.952143	1.19784	0.631843	0.858109	1.12742
ClG42_01g0244200	0	0	0	0	0	0	0	0.027463	0	0	0	0	0	0	0
NewGene_151	0	0	0	0	0.199778	0	0	0	0	0	0	0	0	0	0
ClG42_11g0133600	0	0	0	0	0	0	0	0	0	0	0	0	0	0	0
ClG42_04g0117100	0	0	0	0	0	0	0	0	0	0	0	0	0	0	0
ClG42_02g0210900	0.037466	0	0	0	0	0	0	0	0	0	0	0	0	0	0
ClG42_04g0005700	0	0	0	0	0	0	0	0	0	0	0	0	0	0	0
ClG42_11g0259600	0	0	0	0	0	0	0	0	0	0	0	0	0	0	0
ClG42_05g0198000	0	0	0	0	0	0	0	0	0	0	0	0	0	0	0.048947
ClG42_05g0134800	0	0	0	0	0	0	0	0	0	0	0	0	0	0	0
ClG42_11g0045300	2.58625	2.86446	3.7586	190.723	196.011	208.159	279.314	288.966	224.532	160.23	198.086	140.698	160.749	211.946	259.058
ClG42_11g0048300	175.298	186.913	182.549	105.264	101.926	97.1043	50.6119	49.614	51.5619	23.5104	21.1756	19.7179	21.651	21.7464	19.9735
ClG42_07g0154300	1.32781	0.828824	1.90704	0.482468	0.635595	0.214752	0.476196	0.93318	0.629823	0.381232	0.629503	0.69945	0.271571	0.513848	0.644384
ClG42_11g0097400	25.377	24.0527	26.9631	23.7505	25.8948	25.1529	23.5118	23.5896	22.0598	16.3713	17.1864	17.3567	14.8259	14.4768	12.4685
ClG42_09g0098200	12.9318	15.7618	15.2886	6.32888	5.4101	5.6791	4.07238	5.11116	4.43687	2.86339	2.97984	3.36718	4.53045	2.60886	3.6
ClG42_01g0082700	0	0	0	0	0	0	0	0	0	0	0	0	0	0	0
ClG42_04g0118900	0.047566	0	0	0	0	0	0	0	0	0	0.067832	0.048582	0	0	0.055263
ClG42_09g0131600	0	0	0	0	0	0	0	0	0	0	0	0	0	0	0
ClG42_11g0072700	12.0621	7.99425	8.83435	2.54007	1.9072	2.15025	1.2622	1.18331	1.96649	0.889309	1.1915	1.02709	1.51293	2.20704	1.53936
ClG42_10g0012400	36.7301	41.5875	40.3501	83.2505	74.4462	75.9735	109.273	101.92	103.283	129.747	120.571	143.921	217.383	133.659	198.567
ClG42_05g0042900	24.2613	25.0179	26.2542	19.3766	18.9741	18.8069	16.0188	15.2612	15.3545	12.7887	11.0685	11.9635	14.9834	12.4281	13.6167
ClG42_10g0115000	0	0	0	0	0	0	0.0393	0	0.056009	0.051689	0	0	0	0.044769	0.043419
ClG42_09g0150800	30.2673	28.095	29.6848	13.7804	19.2433	17.5576	14.3098	11.6598	14.9611	10.395	9.31711	10.0373	12.2117	8.68768	11.8173
ClG42_05g0092700	0	0	0	0	0	0	0	0	0	0	0	0	0	0	0
ClG42_06g0018200	35.513	34.1212	32.2553	25.2702	26.0179	24.8502	17.623	21.7598	18.4803	14.5947	15.4381	15.9692	24.1984	17.6772	20.1083
ClG42_08g0099100	24.4808	29.6988	24.3511	10.5698	10.1465	7.71805	6.33982	7.95004	8.65344	7.7612	6.35874	7.14649	6.16487	4.77706	4.14708
ClG42_01g0107400	0	0	0	0	0	0	0	0	0	0	0	0	0	0	0
ClG42_05g0059500	0.642058	0.210912	0.194429	0.086883	0.723475	1.34253	1.2264	1.88653	0.848238	2.39369	2.28369	2.70513	2.71999	2.39205	3.6559
ClG42_11g0122200	0	0	0	0	0	0	0	0	0	0	0	0	0	0	0
ClG42_04g0095200	3.95303	4.73026	3.30089	1.66615	1.81274	1.89884	1.25488	1.29085	1.23263	0.914665	0.956355	0.770805	0.807918	0.891365	0.732156
ClG42_01g0089700	0	0	0	0	0	0	0	0	0	0	0	0	0	0	0
ClG42_05g0177200	10.1708	10.3533	10.163	4.97223	6.12762	5.60949	4.39039	4.74509	3.62653	2.36436	2.49982	2.95415	3.43386	1.61599	2.76685
ClG42_08g0185700	35.8441	38.9836	37.4727	25.9145	25.3951	28.4044	26.4654	22.4466	23.0529	25.6248	28.1769	24.6976	26.8959	26.2981	24.7582
ClG42_11g0098000	0.067734	0.079367	0	0	0	0.119776	0.064149	0	0	0.477577	0.075047	0.255601	0.365292	0.439426	0.294283
ClG42_05g0037900	693.871	721.839	669.346	701.536	742.468	627.638	427.72	459.204	518.1	510.131	443.561	467.587	389.649	429.881	335.068
ClG42_11g0192500	30.2202	34.8994	30.9117	20.3454	23.2434	40.5794	60.3948	32.7536	29.746	83.385	69.002	78.6162	39.8008	39.7647	47.5168
ClG42_06g0016100	0	0	0	0	0	0	0	0	0	0	0	0	0	0	0
ClG42_11g0166500	0.178829	0.280767	0.212299	0.331702	0.369988	0.344794	0.512785	0.460353	0.136128	0.392638	0.392967	0.483711	0.492252	0.541856	0.342518
ClG42_03g0094800	2.31323	1.96508	2.28679	6.1144	4.64328	4.40536	14.5065	13.629	12.9799	11.6704	13.9988	16.8935	15.557	11.9111	17.2848
ClG42_09g0179600	4.24783	3.63002	3.48614	17.8646	13.8903	15.2696	15.7655	17.0776	25.0351	12.9199	11.2426	10.1468	7.95642	6.99415	6.1808
ClG42_11g0232100	0	0	0	0	0	0	0	0	0	0	0	0	0	0	0
ClG42_01g0241900	7.80124	8.84238	7.18776	6.01328	5.94334	6.78728	5.73339	5.71421	4.70341	5.49454	5.46001	5.51896	8.8272	6.98758	8.443
ClG42_04g0005500	0	0	0	0	0	0	0	0	0	0	0	0	0	0	0
ClG42_05g0052500	1.29406	1.1424	0.972291	2.28598	2.40467	2.52773	2.56159	2.78296	3.76274	4.18365	2.43136	3.62225	3.49389	2.31901	3.09008
ClG42_05g0063200	62.0667	66.5667	67.4499	52.9701	48.763	49.4955	46.7633	37.6831	42.1514	37.8012	36.3107	30.0894	31.9286	33.2077	27.4311
ClG42_11g0268800	0	0	0	0	0	0	0	0	0	0	0	0	0	0	0
ClG42_09g0064800	0.687079	0.738035	0.824606	0.248399	0.140402	0.204728	0.43947	0.13616	0.236553	0.50649	0.63775	0.601687	0.813422	0.336799	1.05062
ClG42_03g0122600	0.301257	0.432044	0.325945	3.3611	3.22525	3.2771	2.50555	2.95193	1.85056	1.63447	1.41586	1.87573	2.01964	2.65627	2.91117
ClG42_10g0026300	9.76759	10.0671	12.2973	15.5091	12.7916	19.0994	21.3978	20.033	17.3895	15.7352	16.6805	12.1781	13.7116	16.6412	11.5084
ClG42_11g0093400	14.9039	14.3312	14.6307	34.9559	44.2606	36.0223	42.0572	59.805	61.9947	24.4297	22.1395	15.8359	15.3126	26.91	14.1655
ClG42_08g0009700	0.109569	0.103748	0.268563	0	0	0	0	0.08277	0.069644	0	0	0	0	0	0
ClG42_05g0096300	38.8841	41.4912	38.1639	35.2221	35.5653	36.5441	28.3492	33.1945	29.8438	20.9145	19.8025	19.5312	19.1046	19.1054	20.09
ClG42_05g0165800	68.1105	72.5558	69.5024	32.8597	27.8145	28.7414	37.6582	40.7678	32.2939	57.516	56.4964	68.1271	75.1773	40.8775	56.8315
ClG42_11g0148600	18.1977	19.1148	18.3768	18.1733	17.756	16.5727	15.9092	15.4162	16.639	15.1635	14.6598	15.0229	21.3885	15.2056	15.8222
ClG42_11g0006300	0	0	0	0	0	0	0	0	0	0	0	0	0	0	0
ClG42_03g0111800	123.848	126.91	116.089	70.3047	78.2569	72.6877	73.1572	88.0067	83.7058	100.613	89.6526	100.85	132.521	112.053	129.141
ClG42_11g0152300	16.4528	19.991	17.333	24.0996	21.1157	20.8746	12.7773	14.1855	13.6956	7.19639	7.03158	6.78232	4.69666	7.14667	5.06184
ClG42_05g0273700	0	0	0	0	0	0	0	0	0	0	0	0	0.045239	0	0
ClG42_07g0084700	0	0	0	0	0	0	0	0	0	0	0	0	0	0	0
ClG42_07g0030700	38.3081	40.7678	37.1448	28.9484	29.0766	27.358	24.6867	25.3729	23.8381	30.9185	28.9389	30.4439	32.9302	27.5698	32.3333
ClG42_05g0157500	12.2409	9.35811	10.1633	6.74914	9.64324	9.39738	5.99306	7.26836	5.09624	6.91613	4.16683	6.05395	5.11658	6.27768	6.66494
ClG42_08g0011300	663.635	668.552	689.507	595.253	590.703	530.747	489.519	457.746	490.498	459.248	442.309	408.131	463.329	470.412	499.613
ClG42_02g0102200	34.1744	35.9823	35.3431	31.5426	29.6616	29.7475	28.9995	28.7309	26.4591	20.6071	21.5177	20.3078	12.6525	15.9813	11.7284
ClG42_05g0033100	0	0	0	0	0	0	0	0	0	0	0	0	0.112469	0.15572	0
ClG42_08g0160500	0	0	0	0	0	0	0	0	0	0	0	0	0	0	0
ClG42_09g0174300	32.355	34.1661	32.6597	13.4316	16.2107	12.6576	11.6498	10.0412	11.7459	9.03809	10.4741	11.157	11.7049	9.00398	9.4572
ClG42_05g0235200	0	0	0.064618	0	0	0	0	0	0	0.066043	0	0.029991	0	0	0
ClG42_02g0119800	13.7389	15.3381	12.7731	6.18571	6.73027	6.54163	4.72577	6.23846	4.9303	5.10393	4.95217	5.4188	7.74983	5.42449	5.80729
ClG42_02g0175000	11.4973	13.4582	11.4549	11.8358	10.1041	10.1716	12.4425	12.0789	13.389	8.77779	10.2192	10.4964	12.7249	11.8069	13.5144
ClG42_07g0093300	10.565	11.901	13.1245	3.46557	4.36974	4.48371	4.76595	6.32566	3.97167	7.91782	7.37736	8.54892	12.5086	7.86201	11.8505
ClG42_03g0168300	24.1908	27.0822	24.2074	20.651	20.9572	20.6922	16.3015	15.2187	16.046	13.0424	11.8619	13.3472	8.3227	7.63828	8.72706
ClG42_08g0005700	0	0	0	0	0	0	0	0	0	0	0	0	0	0	0
ClG42_02g0125900	0.262154	0	0.115405	0.333672	0.580154	0.436479	0.411559	0.401222	0.28941	0.212467	0.223781	0.138188	0.306313	0.468868	0.443837
ClG42_05g0268100	1.15811	1.33183	1.71363	2.98933	4.46746	2.81665	8.11961	8.92651	8.75966	11.5313	12.3513	9.71801	10.6759	15.7865	13.451
ClG42_07g0138300	8.69754	6.63789	7.81689	6.26783	7.38444	5.20712	11.1171	12.2174	11.5906	21.0079	18.5554	19.9425	29.4837	23.0993	31.2501
ClG42_02g0239800	0.216101	0.54205	0.472956	0.317308	0.37414	0.394494	0.407398	0.42544	0.395035	0.316323	0.499803	0.118284	0.145396	0.216324	0.227612
ClG42_03g0103600	29.0536	29.2501	26.8358	14.7783	11.2621	12.8015	14.104	13.6649	14.4978	11.4933	11.4938	12.3872	12.4464	11.5561	11.8646
ClG42_09g0186800	30.9579	19.2313	32.9325	10.6681	12.6783	9.61641	6.75992	3.51908	5.73603	4.49172	2.63063	4.57872	4.54505	2.23156	4.49257
ClG42_08g0162900	230.866	235.373	208.75	150.467	152.63	147.047	131.487	115.033	111.164	107.632	99.313	108.382	150.375	90.6589	136.539
ClG42_02g0142800	45.9962	51.4056	47.4014	27.085	24.4604	23.0084	15.1842	17.7317	16.1691	11.0787	10.8197	9.85157	7.48023	8.0369	7.90364
ClG42_02g0178200	0.100539	0	0	0.150065	0.317964	0.135501	0.359017	0.411562	0.404105	0.937991	0.921804	0.612517	0.523115	0.767077	0.778456
ClG42_07g0082700	72.0436	84.1931	81.6162	44.8144	41.9485	41.4709	37.3223	36.1911	34.6705	20.6885	21.7161	17.9775	16.3325	16.7841	17.7195
ClG42_08g0119200	0.862804	1.15459	0.809697	0.206796	0.27725	0.296771	0.347937	0.571434	0.406682	0.436216	0.703364	0.720379	1.34276	0.954418	1.33379
ClG42_01g0203500	0	0	0	0	0	0	0	0	0	0	0	0	0	0	0
ClG42_08g0003700	0	0	0	0	0	0	0	0	0	0	0	0	0	0	0
ClG42_06g0016200	0	0	0	0.024065	0	0	0.087271	0.026097	0	0.069737	0.054276	0.208658	0	0.051727	0.088342
ClG42_08g0045200	0	0	0	0	0	0	0	0	0	0	0	0	0	0	0.054723
ClG42_06g0050500	0	0	0	0	0	0	0	0	0	0	0	0	0	0	0
ClG42_02g0225200	0.846248	1.08763	1.19673	0.982347	1.13171	1.08436	0.914292	1.14383	1.07929	1.44974	1.34782	1.75046	3.23335	1.83196	2.00591
ClG42_09g0231400	0.108669	0.054945	0.186328	0.419161	0.533231	0.249964	0.514488	0.525349	0.792406	0.356293	0.1623	0.504303	1.27824	0.780948	1.02079
ClG42_10g0057400	0	0	0	0	0	0	0	0	0	0	0	0	0	0	0
ClG42_09g0040300	14.0976	16.1884	14.6565	4.11466	5.04239	3.62153	2.45278	1.92821	2.032	2.23874	1.56556	1.83461	2.31199	1.75104	2.07298
ClG42_03g0128900	29.4487	29.352	27.6404	20.4682	21.6913	21.0609	20.4404	21.1347	20.7163	15.8942	15.7466	18.3024	19.4856	17.0282	21.2099
ClG42_08g0124400	446.032	486.737	446.883	407.37	381.805	417.727	651.231	760.63	629.944	864.062	784.296	926.456	1223.29	1000.76	1330.09
ClG42_11g0228900	0	0	0	0	0	0	0	0	0	0	0	0	0	0	0
ClG42_10g0026700	268.063	305.377	280.388	184.086	188.672	201.97	260.117	256.794	233.139	483.609	457.139	629.348	577.612	589.833	724.776
ClG42_01g0045900	0	0.087081	0.247782	0.351139	0.501466	0.290811	0	0	0.2872	0	0	0.064169	0	0	0.060455
ClG42_03g0047000	12.7107	14.8871	13.6009	7.68839	7.74062	7.58848	3.49996	3.9819	4.54163	2.65376	2.25321	1.90128	2.20215	1.95459	1.35354
ClG42_08g0126600	7.56294	7.48136	7.34196	4.80824	3.74559	4.98483	2.43975	2.15092	2.48351	2.13811	2.31192	3.07457	8.7464	2.83532	6.41205
ClG42_04g0073000	0.308254	0.306797	0.589737	0.57598	0.858851	0.45591	0.058178	0.636842	0.85242	0.747157	0.48193	0.962485	1.04271	0.711874	1.00733
ClG42_08g0120600	0.315324	0.338026	0.140769	0.025845	0	0.027458	0.12673	0.053825	0	0.031466	0.167805	0.215173	0.141369	0.277411	0.178753
ClG42_04g0108800	0	0	0.08834	0.037531	0	0.148613	0	0	0	0	0	0	0	0	0
ClG42_09g0170100	20.7359	16.3065	15.0264	16.8576	25.6233	19.0496	30.1274	30.2723	31.6554	24.2107	29.2486	23.5334	26.2593	29.3782	26.8059
ClG42_09g0032800	0.296392	0.442002	0.812304	0.164904	0.570572	0.363129	0.300622	0.674772	0.257074	0.910631	0.879662	0.799727	2.31231	1.04009	2.18572
ClG42_06g0056900	33.2538	34.3688	33.656	9.85574	11.5092	10.9204	6.26019	5.92267	7.06429	6.01589	6.27373	6.75232	9.95359	5.63439	6.16442
ClG42_03g0020100	115.922	119.059	114.823	81.0279	74.1199	70.0626	59.855	54.2861	63.116	43.1655	41.6979	38.0351	62.3216	53.907	55.1737
ClG42_10g0145100	687.407	793.476	709.283	943.209	1051.24	1006.86	2122.03	1734.27	1671.56	2962.22	2935.81	2975.97	2055.32	3327.1	2319.8
ClG42_09g0100200	34	37.6781	35.2715	20.5342	17.768	20.121	14.907	14.7632	15.8967	16.079	13.3105	15.8062	19.721	14.6571	16.2197
ClG42_03g0052800	11.5736	14.3827	13.6348	7.60649	9.91951	6.03196	6.25178	8.244	9.51671	4.78293	3.90027	3.22532	3.42178	5.05026	2.46684
ClG42_02g0144400	0	0	0	0	0	0	0	0	0	0	0	0	0	0	0
ClG42_07g0170600	38.1668	40.804	41.7867	27.5148	28.9017	25.9286	33.4931	36.0694	34.5445	47.0351	47.0569	48.433	57.6765	45.694	52.8601
ClG42_01g0126200	17.3313	17.6496	17.0859	24.241	24.1912	25.8213	26.5871	30.016	26.1719	21.5116	21.2464	19.9796	20.9975	24.4468	22.6931
ClG42_10g0150100	5.66817	4.95161	4.99393	9.82483	10.1238	10.3467	10.3106	9.83834	9.4347	10.5996	12.0365	11.2498	16.3169	12.0389	10.4228
ClG42_08g0166100	0	0	0	0	0	0	0	0	0	0	0	0	0	0	0
ClG42_06g0044100	0	0	0	0	0	0	0	0	0	0	0	0	0	0	0
ClG42_11g0136000	28.8818	22.8955	26.7671	14.9629	14.1153	15.1519	14.7377	14.0112	11.9466	13.6192	12.333	12.6823	18.3921	12.6869	15.0431
ClG42_10g0069600	43.2998	42.3881	39.7658	49.74	53.2587	52.8249	61.5847	64.5505	54.0982	70.2897	71.9432	76.4267	86.9704	58.8933	74.797
ClG42_10g0051800	322.509	346.276	331.673	1158.36	1013.06	1145.75	1625.49	1280.39	1403.12	1843.54	1766.91	1490.28	1806.86	1942.08	1800.37
ClG42_02g0230600	15.036	14.1294	14.7245	10.8002	10.7269	10.6703	10.5215	11.1275	11.3538	12.2874	12.4642	13.0451	18.9402	14.8189	18.0018
ClG42_05g0219900	21.9147	18.6751	18.2342	22.833	20.3582	20.6115	25.5874	23.5597	26.8056	28.0626	25.0145	33.4884	20.8059	17.9844	17.4468
ClG42_11g0147500	0.17811	0.219103	0.167128	0.339352	0.116264	0.142236	0.114111	0.078746	0.115829	0.083873	0.179332	0.259172	0.230894	0.152257	0.182344
ClG42_11g0026800	10.2587	11.4759	11.6949	8.21699	7.31085	7.00272	7.64693	8.34392	7.4728	5.70366	5.07867	4.39482	4.66984	5.75894	4.22011
ClG42_09g0189600	21.1506	17.3891	18.7593	23.5946	25.3812	22.6933	41.6232	43.5695	36.3787	47.2783	51.5668	48.4596	51.5373	66.9913	61.893
ClG42_07g0073200	0	0	0	0	0	0	0	0	0	0	0	0	0	0	0
ClG42_07g0054900	1.80286	0.604176	0.498546	0.570361	0.453168	0.341084	2.57779	2.30471	1.3691	0.729186	1.45778	0.585576	0.802437	0.66999	1.33265
ClG42_03g0083700	0	0	0	0	0	0	0	0	0	0	0	0	0	0	0
ClG42_09g0059900	548.822	588.452	579.603	682.364	635.524	671.107	533.428	474.765	474.935	426.459	401.366	425.428	381.391	251.675	254.858
ClG42_02g0034000	3.68743	4.92962	4.38893	1.28786	1.06021	0.97481	1.12461	1.0597	1.16316	0.688415	0.781366	0.580877	0.640992	0.822285	1.1148
ClG42_09g0044100	77.1021	73.4747	72.5804	45.4151	49.4036	49.0663	32.6093	35.0307	35.5265	26.8968	28.2998	32.9254	38.8199	20.9977	30.066
ClG42_05g0105300	20.9888	20.4483	21.7899	10.4502	11.5808	10.712	15.7793	20.0696	14.9922	24.6414	25.4007	26.2518	33.6612	27.7911	37.3204
ClG42_02g0076100	0	0	0	0	0	0	0	0	0	0	0	0	0	0	0
ClG42_03g0039900	21.965	24.4815	21.1414	15.9039	14.341	14.4757	12.7991	13.4814	12.5113	8.64463	8.55428	9.4296	12.1669	8.76992	11.0994
ClG42_10g0066000	16.2656	17.0878	16.5977	16.1793	16.2116	14.7643	12.0305	13.0364	12.9691	8.1537	8.00725	6.7469	4.01807	7.02843	3.4233
ClG42_05g0237600	0	0	0	0	0	0	0.026421	0	0.025048	0	0	0	0	0	0
ClG42_11g0126500	17.9928	14.7425	17.1283	9.73816	14.357	10.6329	6.64597	7.6444	9.61502	6.44612	5.85812	5.78019	10.5346	4.72934	6.43559
ClG42_11g0258400	0	0	0	0	0	0	0	0	0	0	0	0	0	0	0
ClG42_04g0032300	2.06071	2.46324	2.12423	5.67699	7.59378	5.30444	4.87798	4.46239	4.53233	3.99389	3.42971	2.38299	2.47804	3.14969	2.0204
ClG42_10g0024000	0.179555	0.289841	0	0	0.111168	0.114363	0.145131	0.112997	0.136018	0.650012	0.538881	0.313047	0.270515	0.076286	0.415234
ClG42_04g0000800	0	0	0	0	0	0	0	0	0	0	0	0	0	0	0
ClG42_11g0071700	57.2749	37.8647	54.0139	59.7868	50.9656	56.3553	75.3423	62.4959	83.3953	78.0562	96.9898	68.1392	31.2181	63.9389	32.0627
ClG42_07g0060200	47.4516	52.4127	52.2994	78.0568	74.4709	78.3589	97.1541	86.9145	87.6055	89.6297	101.419	96.1236	99.0563	111.102	108.846
ClG42_06g0123600	0	0	0.135214	0	0	0.3285	0.115026	0.124843	0.141359	0	0.186822	0.390388	0.086004	0.233297	0.05301
ClG42_05g0138700	0.053531	0.437707	0.671408	0.320654	0.304442	0	0.402991	0.597485	0.789971	0.689379	0.465642	1.23919	0.360674	0.248762	0.334508
ClG42_09g0006200	0.455122	0.267715	0.334526	0.800367	0.730158	0.530387	0.881052	0.718649	0.672327	0.607438	0.616556	0.76528	0.479426	0.341751	0.656732
ClG42_10g0193000	334.024	317.22	328.126	292.886	312.242	270.213	227.05	243.602	229.029	262.912	254.027	274.138	342.674	261.646	329.914
ClG42_11g0038700	183.571	189.43	160.385	554.132	556.199	537.231	312.172	308.204	267.337	227.287	239.446	236.891	222.08	206.07	209.511
ClG42_08g0186700	14.2871	15.7235	14.2709	14.8974	11.8616	9.35608	19.9228	18.5843	18.9505	29.8469	31.9205	33.4119	44.5257	35.9112	33.5848
ClG42_08g0105200	0	0	0.116988	0	0.066617	0.059735	0.041326	0.032012	0.130807	0	0.105498	0.119433	0.097403	0.153607	0
ClG42_06g0115900	122.649	116.189	119.575	139.334	143.242	117.756	109.925	124.065	126.729	58.6935	55.15	50.1633	35.1125	53.0544	26.6533
ClG42_04g0094800	51.8686	58.5799	60.4582	60.7005	57.6337	55.1356	66.3489	61.4539	61.2893	73.3206	83.1288	77.4638	122.423	82.6005	80.7604
ClG42_07g0043100	0.183295	0.049641	0.143904	0	0.232167	0.138047	0.193362	0.120628	0.036247	0.159543	0.144323	0.283195	0.145715	0.054681	0.15515
ClG42_09g0186100	16.0173	14.638	14.8171	12.1879	10.871	12.5749	10.3313	10.3441	9.58363	6.96865	6.68054	5.92627	8.88965	6.93327	8.18321
ClG42_07g0136600	3.72891	4.53877	4.80674	15.7074	10.5762	14.164	34.0807	29.8064	34.5491	38.0156	36.4966	35.2675	17.3272	27.2965	26.8285
ClG42_05g0055300	111.124	131.328	118.221	85.5756	75.3934	66.8884	95.6373	98.6151	86.7863	126.501	133.041	146.465	179.617	143.962	173.584
ClG42_08g0080900	0	0	0	0	0	0	0	0	0	0	0	0	0	0	0
NewGene_1555	0.901693	1.0871	0.792545	0.587343	0.392224	0.422054	1.27484	1.12758	0.445995	0.601668	1.03567	0.698219	1.02605	0.873547	0.88926
NewGene_1557	0	0	0	0.263877	0.260165	0.540455	0.108269	0.321888	0.062129	0.226426	0.291804	0.068787	0.298379	0.585638	0.157886
NewGene_1556	1.53721	1.79735	1.30298	0	0.125337	0	0	0.394669	0.05683	0.235155	0.409759	0.075965	0.19283	0.293998	0.301216
ClG42_11g0107400	0.045907	0	0.084609	0.143644	0.065715	0.310541	0.065378	0.212436	0.326471	0.101276	0.253525	0.112141	0.124589	0.118917	0.104931
NewGene_1550	0.186598	0.19886	0.315032	0.027802	0.060886	0	0.148429	0.228944	0.066034	0.197388	0.151739	0.385363	0.373772	0.269086	0.192546
NewGene_1553	0.136011	0.07036	0.115721	0	0.076303	0	0	0	0	0	0	0.141775	0.187794	0	0.403672
NewGene_1552	0	0	0	0	0	0	0	0.061056	0	0.057168	0.211625	0.181289	0.58009	0.263407	0.462723
ClG42_01g0020400	2.85721	4.81754	3.24987	2.42944	2.04764	2.14393	2.73597	2.5727	2.2108	2.81641	3.83855	4.3382	2.92784	2.87201	3.29833
NewGene_1558	0.010412	0.015606	0	0.704349	0.630493	0.455849	0.262219	0.466343	0.567267	0.410754	0.180109	0.1802	0.289066	0.655914	0.344344
ClG42_09g0132100	0	0	0	0	0	0	0	0	0	0	0	0	0	0	0
ClG42_11g0148900	2.89587	2.8146	2.91938	0.547479	0.800818	0.902061	0.566541	0.716438	0.642789	0.632343	0.541356	0.692361	1.1959	1.08949	1.33389
ClG42_04g0082600	0.388277	0.152	0.180151	0	0	0	0.033191	0	0	0	0	0	0	0	0
ClG42_04g0123900	9.25066	10.6139	9.92613	20.0984	17.3817	17.6127	26.3537	31.2147	28.8902	20.0812	20.2403	19.4978	30.5959	31.0664	32.7748
ClG42_02g0005300	0	0	0	0	0	0	0	0	0	0	0	0	0	0	0
ClG42_05g0159900	1.96149	2.61682	1.91186	2.62292	0.99131	1.35349	0.567646	0.839982	0.948714	1.10794	0.61297	0.855006	0.993678	0.832851	0.723977
ClG42_05g0116200	3.56716	5.29625	2.75126	0.591701	0.603653	0.974469	1.49601	0.96503	1.08797	3.23478	2.59984	4.22732	2.20967	1.93651	2.02714
ClG42_09g0107700	11.8879	11.0678	10.8935	6.7149	7.78344	6.19986	9.59831	8.97	9.59079	9.68027	9.21003	10.0208	11.6672	10.8506	12.3367
ClG42_06g0099000	0	0	0	0	0	0	0	0	0	0	0	0	0	0	0
ClG42_03g0087700	0.361423	0.671016	0.200075	0.071883	0.423574	0.08229	0.283452	0.073426	0	0.081053	0	0	0.241791	0	0
ClG42_10g0194800	39.7203	41.5915	39.599	32.737	34.1474	31.1546	28.2551	26.3601	28.2404	17.9092	19.4295	18.2006	15.3628	14.5723	12.6672
ClG42_02g0036400	0	0	0	0	0	0	0.138384	0	0	0	0	0	0	0	0
ClG42_10g0096100	18.7661	22.7013	18.4578	10.7131	10.4928	12.3808	6.98449	8.8036	7.06423	5.96494	7.0033	6.08557	6.27812	5.82446	5.26684
ClG42_03g0155400	1.34536	1.10303	1.70455	0.790848	0.808923	0.703751	0.440286	0.506135	0.332667	1.07378	0.535901	0.677209	1.30619	0.723092	0.9062
ClG42_03g0085700	0.595523	0.49741	0.621744	0.204659	0.22459	0.501646	0.101385	0.063584	0.439693	0.304405	0.186665	0.215941	0.336179	0.239049	0.039922
ClG42_05g0087800	0	0	0	0	0	0	0	0	0	0	0	0	0	0	0
ClG42_07g0061500	0	0	0	0	0	0	0	0	0	0	0	0	0	0	0
ClG42_02g0139500	25.1837	27.0718	22.3171	6.93779	7.76966	6.27328	3.49513	3.71343	3.86342	2.23695	1.70506	2.56001	3.22254	2.44157	3.07069
ClG42_06g0027600	0	0	0	0.041516	0	0.041059	0	0.084874	0.431709	0.262323	0.456424	0.237796	0.114283	0.18178	0.230388
ClG42_11g0073300	10.6463	14.7034	13.1841	11.5692	12.0679	12.5765	11.4532	9.65721	9.50914	9.56422	10.137	12.1485	9.26417	8.66395	9.37025
ClG42_11g0088000	4.54544	4.6015	4.27319	7.0366	5.79862	6.7579	4.53237	6.05194	6.0886	5.87637	6.42367	6.36212	5.78947	5.13822	4.97725
ClG42_03g0162200	23.3699	21.7214	24.8152	23.2017	22.3934	21.4917	20.6195	16.6891	17.5027	14.326	16.5276	15.2122	22.9542	15.7081	20.2513
ClG42_05g0150500	0.018014	0	0	0.070551	0	0.077349	0.036258	0.02619	0	0	0	0	0.030559	0	0.037926
ClG42_05g0072800	74.5833	80.3189	73.4185	43.1925	50.5716	51.6267	25.9436	31.1581	27.7118	16.5514	16.297	15.4531	11.4389	12.4675	11.3743
ClG42_06g0189700	42.9422	43.0479	37.9094	31.0831	35.7554	31.8294	36.5358	40.3993	38.2372	50.9168	45.8063	48.1773	66.152	47.2491	59.6522
ClG42_01g0100200	0	0	0	0	0	0	0	0	0	0	0	0	0	0	0
ClG42_04g0098000	8.6516	8.157	7.82269	6.3566	6.73783	6.40219	5.40741	5.43283	7.25818	7.57808	6.70317	7.83569	8.97954	6.60309	5.80369
ClG42_07g0117300	17.4044	16.3926	14.5267	9.31272	10.4299	9.91424	5.02912	6.65315	5.11964	3.25371	3.47837	3.10567	2.43402	2.6569	2.57762
ClG42_10g0045800	0	0	0	0	0	0	0	0	0	0	0	0	0	0	0
ClG42_08g0180700	0.14218	0.034414	0.091675	0.115753	0.151346	0.290437	0.046522	0.03833	0.026865	0.087091	0.047054	0.020326	0.022577	0.047674	0.017455
ClG42_10g0128100	1.80963	1.64824	1.65462	2.38855	2.52862	1.65159	0.629877	1.05249	1.25776	1.39664	1.59558	1.53466	0.58721	1.89976	0.944315
ClG42_03g0175400	0	0	0	0	0	0	0	0	0	0	0	0	0	0	0
ClG42_05g0008900	8.47484	8.92221	9.04559	9.25412	11.2517	9.0439	15.346	16.706	11.0598	23.5481	27.404	21.5673	46.7969	48.077	51.1683
ClG42_05g0156900	0	0	0	0	0	0	0	0	0	0	0	0	0	0	0
ClG42_01g0182900	192.568	215.94	226.656	166.42	200.022	190.589	152.242	142.695	141.85	161.59	154.588	166.949	224.469	167.466	181.871
ClG42_06g0180700	70.7837	70.3296	74.4688	65.2214	63.7763	67.7543	63.3485	58.2835	62.3571	90.3061	72.8912	83.3468	122.013	91.0986	106.885
ClG42_06g0144100	0	0	0	0	0	0	0.074355	0	0	0.090959	0	0	0	0	0
ClG42_10g0163200	31.5327	31.3396	28.3889	29.6691	36.5433	31.1822	39.1175	39.9982	33.8056	47.3186	49.4965	50.3413	57.3986	41.9917	60.2233
ClG42_02g0154200	0.229174	0.167974	0.298263	0.226276	0	0.135303	0.160532	0	0.194904	0	0	0.092344	0	0	0.198383
ClG42_10g0045300	1.12738	0.513313	0.871748	2.37341	0	3.05646	0	2.49647	2.21602	0.932743	1.17517	1.00616	1.88928	1.67497	1.64224
ClG42_06g0149500	2.77095	2.92366	2.61857	2.60988	3.29087	3.16463	2.30021	2.70723	2.36082	3.14374	2.4132	2.51201	4.73939	3.34686	4.05746
ClG42_07g0108700	60.32	71.9688	79.686	69.3699	74.157	71.9974	63.6049	48.9216	56.1545	79.3373	71.6071	77.2288	112.981	80.8618	107.454
ClG42_06g0028800	17.1434	16.3134	16.6302	9.43603	8.97415	9.3336	5.96448	8.14939	6.09089	6.24728	6.49262	4.8343	5.72872	5.88824	5.26565
ClG42_08g0104100	5.06216	4.37425	4.94353	0.828676	0.603136	0.757371	0.864052	0.502122	0.708202	0.654291	0.677041	0.88316	1.77956	0.733446	1.16155
ClG42_08g0006700	0	0	0	0	0	0	0	0	0	0	0	0	0	0	0
ClG42_05g0251200	0.836959	0.590437	0.88739	0.309085	0.797162	0.243931	0.108079	0.338638	0.090515	0.648366	0.402067	0.795488	0.419814	0.723101	0.114616
ClG42_08g0115900	0.183417	0.080697	0	0.047019	0.005199	0.170841	0	0.12405	0.179257	0.329632	0.195978	0.1145	0.30227	0	0.431742
ClG42_02g0220000	0	0	0	0	0	0	0	0.085845	0	0	0	0	0	0	0
ClG42_07g0024600	27.8181	28.0769	31.4969	25.4726	28.3102	32.7546	27.0519	21.1552	23.7308	23.1813	22.2169	23.9917	28.6323	19.7488	18.3305
ClG42_01g0202900	30.8163	31.3191	27.8827	30.1617	39.2368	30.4107	36.7616	41.7604	33.8764	44.2191	45.1122	44.4049	63.6062	57.8425	71.1038
ClG42_11g0172800	2.20379	2.25601	1.95034	1.30722	1.73473	1.24341	1.36535	1.93316	1.81728	2.56078	2.18286	2.32709	4.37733	4.07138	4.58331
ClG42_06g0067700	10.6304	12.538	12.1969	5.96183	4.52204	4.15682	3.82427	2.85087	4.04611	3.1379	3.34896	2.94116	3.10683	2.83417	2.76485
ClG42_08g0058500	0	0	0	0	0	0	0	0	0	0	0	0	0	0	0
ClG42_07g0029400	0.183359	0.360006	0.126777	0.045765	0.151458	0.041292	0	0.107631	0.074569	0	0.058173	0.062524	0.120586	0	0
ClG42_10g0002600	176.476	166.777	128.196	107.476	114.729	106.499	72.9957	76.2678	67.3461	62.2416	54.7577	62.7555	36.599	37.7743	36.2554
ClG42_10g0029200	19.0221	19.6477	17.7495	11.206	9.82515	11.9878	7.82732	7.71316	7.88446	9.42217	8.1102	10.3967	8.62188	6.38021	7.11486
ClG42_11g0195000	8.72938	5.84054	7.56702	13.5648	13.7062	12.7924	7.15269	8.15159	10.428	6.79619	4.8255	5.95075	8.83111	3.99544	7.71615
ClG42_08g0130400	0	0	0	0	0	0	0	0.059821	0	0	0	0	0	0	0
ClG42_10g0220000	0	0	0.021117	0	0	0.075309	0	0.020473	0.023518	0.023587	0	0	0	0.012713	0.095226
ClG42_05g0028000	10.4087	11.3363	10.9179	10.2321	10.246	10.8218	11.6553	10.2353	10.0535	7.6647	7.81149	8.48286	6.98809	6.49578	6.71177
ClG42_03g0030500	325.635	369.245	334.374	191.159	197.944	213.336	195.837	197.999	166.009	196.832	192.673	242.061	225.954	199.106	221.525
ClG42_01g0185300	26.464	32.2403	31.8668	36.9942	27.0356	34.3223	27.2057	26.5478	25.3169	12.6812	15.5965	10.5579	7.97338	12.1118	7.70578
ClG42_01g0218100	6.98153	6.05919	6.33872	2.02384	2.72046	2.20448	2.75267	2.1935	2.76131	2.73327	2.24227	2.91993	3.88441	2.09886	2.69387
ClG42_07g0147400	0	0	0	0	1.26013	0	0	0	0	0	0	0	0	0	0
ClG42_01g0217100	8.88775	10.1074	9.07583	5.93584	5.26835	6.23532	5.68846	5.3996	5.50099	4.19936	3.75536	4.86904	5.92239	3.65854	4.8321
ClG42_11g0149000	6.57365	7.06791	7.04317	3.25331	4.00776	3.80393	5.71803	5.99451	4.28713	7.87149	7.81299	9.71737	13.4603	9.82687	12.5712
ClG42_11g0042200	7.23331	5.50577	6.03317	9.11721	12.7314	9.81282	20.1923	25.3984	15.8524	33.263	36.1592	34.1045	54.2252	46.8158	52.8132
ClG42_04g0026700	8.13477	8.03767	7.29113	4.63672	3.60646	4.19497	4.09526	4.21503	4.813	2.65722	3.45529	4.09483	3.91091	3.43253	3.39006
ClG42_10g0207900	0	0	0	1.03539	1.11187	1.39386	0.498659	0.720579	0.499459	0.36734	0.256893	0.32015	0.41683	0.506691	0.465277
ClG42_08g0021200	6.16915	6.98488	7.10726	4.82857	5.21175	5.72745	3.24478	5.11081	4.29253	4.97631	3.86744	4.10764	4.7642	4.0347	4.7699
ClG42_02g0229400	0.733325	0.593748	0.7575	0.493314	0.295744	0.479386	0.212341	0.374776	0.44333	0.330352	0.159968	0.185133	0.161373	0.215204	0.130034
ClG42_11g0061400	19.6781	18.0633	19.1247	9.31366	9.77665	9.37763	8.42789	8.06354	8.63599	8.29596	7.16519	8.57247	7.0645	6.98507	6.86402
ClG42_02g0141600	46.2083	47.88	46.8282	18.7134	20.8233	18.8879	15.1304	15.4928	16.7963	19.5302	18.5092	23.6635	25.4279	22.408	27.2053
ClG42_09g0195100	44.5655	40.9276	41.4671	54.7451	43.4066	41.9747	53.7865	46.4373	48.4482	56.8379	60.5839	62.17	54.4258	54.0351	62.231
ClG42_03g0064100	41.7676	48.4437	44.8159	41.7066	39.7229	42.4247	42.4758	44.3675	37.9168	35.4813	35.7178	37.1215	39.6857	39.7459	39.0568
ClG42_08g0139200	0.309518	0.29586	0.305186	0.728805	0.563372	0.670357	0.601308	1.11209	1.11264	1.24751	0.841725	0.872365	1.60315	1.01999	1.74085
ClG42_09g0012400	19.4257	21.6636	19.5119	14.2519	13.0989	14.7832	13.0089	13.1518	12.1579	9.07256	9.61189	9.04631	6.30232	8.55876	6.52355
ClG42_01g0062200	0.981141	0.968642	0.958978	0.738233	1.08486	0.82971	0.470972	0.693259	0.729281	0.568293	0.503865	0.278239	0.81727	0.760617	0.724018
ClG42_01g0127800	0	0	0	0	0	0	0	0	0	0	0	0	0	0	0
ClG42_05g0221100	0.941123	0.139628	0.137187	1.62644	1.61056	1.93182	1.84529	2.3374	1.70762	2.84794	2.19923	3.7987	4.25583	3.20238	2.79894
ClG42_08g0068300	0	0	0	0	0	0	0	0	0	0	0	0	0	0	0
ClG42_06g0104600	0	0	0	0	0	0	0	0	0	0	0	0	0	0	0
ClG42_03g0049100	0	0	0	0	0	0	0	0	0	0	0	0	0	0	0
ClG42_09g0149200	0	0	0	0	0	0	0	0	0	0	0	0	0	0	0
ClG42_03g0072400	25.287	26.6425	27.6392	48.7325	41.2282	40.1956	41.6701	38.6861	37.7063	29.0079	27.657	29.8851	31.4583	30.2239	30.2286
ClG42_02g0120800	0	0	0	0	0	0	0	0	0	0	0	0	0	0	0
ClG42_11g0150400	6.58138	5.84381	4.70077	7.25388	3.39258	5.41649	1.41879	1.6552	2.475	1.60818	1.11484	1.15842	0.766233	0.676437	0.539432
ClG42_09g0200100	5.68234	4.071	4.86877	1.84221	1.24048	2.45605	1.35639	1.8721	1.64591	2.00493	2.66269	2.02046	4.08927	1.5682	4.68678
ClG42_08g0091800	62.1148	67.4834	62.8561	43.4121	39.4823	36.7159	35.1835	31.089	27.1381	36.029	31.8638	32.0681	42.3482	40.8316	33.8805
ClG42_01g0188500	0.652957	0.403594	0.690435	0.456227	0.531006	0.503047	0.181091	0.383511	0.211428	0.279981	0.372543	0.367397	0.373142	0.462614	0.195088
ClG42_11g0202600	0.059415	0.081654	0	0.192908	0.081767	0.202645	0	0.123192	0.18677	0	0.034194	0.039902	0.169556	0	0.040403
ClG42_05g0213800	0	0	0	0	0	0	0	0	0	0	0	0	0	0	0
ClG42_08g0173900	0	0	0	0	0	0	0	0	0	0	0	0	0	0	0
ClG42_09g0167700	119.849	137.53	138.178	93.5394	79.4614	88.2494	57.142	59.7383	62.5344	52.0974	44.1423	49.4058	35.3123	36.986	32.7037
ClG42_08g0093400	0	0.036366	0.06841	0.052167	0.02152	0.064579	0.076122	0	0.051135	0	0.030942	0	0	0	0
ClG42_01g0050900	0	0	0	0	0	0	0	0	0	0	0	0	0	0	0
ClG42_07g0064700	9.18214	9.13426	9.42142	8.62341	7.9034	8.46964	8.14783	7.7335	7.62214	7.18202	7.36306	7.66498	7.07569	8.31492	8.22435
ClG42_02g0060900	29.1729	31.0514	27.8745	22.7915	22.4298	23.1585	25.9312	25.0947	23.9377	29.1665	28.3988	29.4049	36.6753	31.4722	34.3746
ClG42_09g0010800	1.9085	1.46044	1.89443	1.4695	3.06831	2.07858	1.08817	1.92063	2.30039	2.6968	2.60543	2.48089	5.07876	3.61793	5.23542
ClG42_09g0126500	2.14016	2.78028	2.41875	0.542504	0.943534	0.62838	0.653739	0.557728	0.44367	0.93448	0.607712	0.365259	0.358229	0.230565	0.383865
ClG42_08g0073800	12.3145	12.6682	13.6964	3.82417	3.8214	5.12496	2.07496	2.68914	2.83949	2.50509	2.10311	2.72916	2.27207	1.9095	2.57256
NewGene_327	0.363462	0.445174	0.207289	0.202361	0.253758	0.053382	0.251007	0.220696	0.315756	0.281495	0.230082	0.592298	0.676126	0.527837	0.552889
NewGene_324	0.09482	0.109339	0.07305	0.090823	0.207201	0.115326	0.062868	0.061678	0	0.165995	0.145546	0.173385	0.432532	0.07447	0.229084
NewGene_322	0.388253	0.121369	0.357822	0	0	0.040522	0	0	0	0.053463	0	0	0	0	0
NewGene_320	4.53229	4.43319	3.67873	0.315532	0.555886	0.334851	0.388897	0.285388	0.156785	0.310542	0.375081	0.35213	0.545238	0.340977	0.447923
ClG42_04g0013300	0	0	0	0	0	0	0	0	0	0	0	0	0	0	0
ClG42_09g0201800	0	0	0	0	0	0	0	0	0	0	0	0	0	0	0
ClG42_03g0070800	0	0	0	0	0	0	0	0	0	0	0	0	0	0	0
ClG42_09g0029100	0	0	0	0	0	0	0	0	0	0	0	0	0	0	0
ClG42_11g0102300	0	0	0	0	0	0	0	0	0	0	0	0	0	0	0
ClG42_10g0215100	25.0159	22.5845	22.6947	11.6978	9.53177	11.0199	8.33293	8.94251	9.93464	6.75127	5.39392	5.53669	6.3319	3.93652	4.15768
ClG42_02g0226400	0.843756	0.540251	0.587433	0.533634	0.432479	0.39434	0.389168	0.520433	0.449427	0.752967	0.326317	0.528348	0.475097	0.404015	0.687559
ClG42_09g0019400	0.082637	0.098676	0.061685	0.079608	0.037421	0.093084	0.075316	0.036858	0.085025	0.140445	0.140593	0.12213	0.179544	0.211282	0.053967
ClG42_01g0250800	45.6475	49.0385	50.7976	50.5904	45.2765	44.4031	41.8092	37.1231	38.9511	37.9193	38.1083	37.6609	38.4723	39.2413	36.2779
ClG42_09g0154900	4.17544	2.95885	6.14934	2.02838	2.18338	2.19952	1.8772	2.6331	2.94578	1.57152	1.47984	1.92689	2.56756	2.12916	3.02765
ClG42_04g0101000	0	0	0	0	0	0	0	0	0	0	0	0	0	0	0
ClG42_09g0020300	8.30876	6.91824	10.1737	8.77132	7.57613	6.21971	6.94579	7.80557	6.26903	8.3261	6.17657	4.93887	6.1111	6.8086	7.20141
ClG42_10g0014200	35.8518	42.7099	36.8524	32.2863	33.997	32.721	19.4517	22.225	19.129	14.0929	12.7948	14.1297	15.8228	11.3939	14.7972
ClG42_11g0218000	0	0	0	0	0	0	0	0	0	0	0	0	0	0	0
ClG42_08g0058600	4.89792	7.58316	6.43841	3.24735	5.45929	3.1034	3.48007	4.19996	3.06745	2.74233	3.76872	2.32344	6.78118	4.35949	6.73492
ClG42_07g0051100	0	0	0	0	0	0	0	0	0	0	0	0	0	0	0
ClG42_01g0161900	36.2579	38.4231	36.9049	27.381	27.9049	27.179	20.5246	21.0413	20.6632	17.4822	15.7803	19.9766	20.8214	10.4601	18.0774
ClG42_08g0194900	0	0	0	0	0	0	0	0	0	0	0	0	0	0	0
ClG42_02g0047800	0.038002	0	0.216047	0	0	0	0	0	0	0.289897	0.005466	0.084862	0.108295	0	0.048208
ClG42_11g0259100	0	0	0	0	0	0	0	0	0	0	0	0	0	0	0
ClG42_02g0188000	883.383	796.271	919.937	957.665	1033.74	1020.22	1009.97	911.578	990.763	987.729	999.134	1092.71	929.856	834.23	937.694
ClG42_09g0053700	2.77821	1.9486	2.37386	3.06312	3.85987	3.64099	4.18608	5.06581	1.92619	8.28851	8.80066	13.2237	9.9245	8.27147	10.074
ClG42_09g0097100	27.9048	29.4362	25.808	84.9325	99.1604	87.6749	144.161	169.694	156.157	126.811	129.736	130.916	172.936	151.967	144.798
ClG42_05g0178300	1251.1	1285.7	1230.64	1471.29	1538.48	1332.68	1295.14	1286.56	1371.57	1634.32	1340.32	1363.44	1561.54	1465.94	1445.11
NewGene_583	0.184573	0.333195	0.443953	0.052809	0	0.060333	0.389082	0.352954	0.394802	0.328956	0.278197	0.15137	0.309214	0.299707	0.299839
NewGene_581	1.15391	1.04547	0.92052	0.11906	0.056279	0.108004	0.113119	0.165926	0.088684	0.494232	0.475422	0.808587	1.0238	0.511392	1.16028
NewGene_586	1.91068	1.67393	3.07784	0.726864	0.743809	1.1014	0.723918	1.42313	0.805305	0.616799	0.387142	0.686072	0.676778	0.910616	0.657167
ClG42_08g0196500	0	0	0	0.08693	0.224741	0.056334	0.132222	0.289861	0.162439	0.407039	0.396301	0.570747	0.302348	0.34346	0.361239
NewGene_584	0.041827	0.042905	0.064327	0.104826	0.116046	0.113297	0.4534	0.420139	0.094626	1.67011	1.50795	1.50574	2.27087	2.88607	2.15517
ClG42_05g0121300	275.678	253.923	269.758	165.412	179.757	173.332	148.13	144.874	141.457	70.9107	77.9733	77.5705	72.9486	58.1566	77.0149
ClG42_08g0020500	0	0	0	0	0	0	0	0	0	0	0	0	0	0	0
ClG42_03g0137600	18.7963	19.7343	17.9428	17.0548	16.5257	16.5907	16.3126	16.1861	13.7212	16.9386	17.7128	19.3873	26.8949	20.6838	21.1412
ClG42_05g0202800	0.047604	0	0	0.037495	0	0.059005	0	0	0	0	0	0.059673	0.095292	0	0
ClG42_11g0206600	31.3523	31.5811	31.9036	54.3749	59.1769	60.5614	61.5782	58.1657	56.6087	69.9084	71.3029	59.389	66.1334	73.6214	61.4798
ClG42_09g0124900	0	0.028582	0	0	0	0	0	0	0	0	0	0	0	0	0
ClG42_10g0062400	44.0886	49.4347	48.5337	50.6187	52.3374	53.1686	53.1398	46.4831	47.2323	48.7832	45.4272	51.4473	44.8315	38.3788	39.2837
ClG42_02g0195800	11.1951	11.6237	10.8512	8.48246	8.99497	10.314	6.10732	6.29919	6.44688	4.68612	4.8042	4.47577	5.96264	5.89952	8.36383
ClG42_06g0166100	0.039503	0.046448	0	0.035681	0	0	0.04887	0.058044	0	0	0	0.035027	0.04796	0	0.054529
ClG42_02g0193400	4.88041	5.75483	5.30179	4.05655	3.85871	4.31643	7.20185	7.8373	7.59455	10.2044	10.6331	10.5324	14.3027	10.7512	12.7142
ClG42_09g0060900	10.0877	10.6484	10.7954	7.93471	7.14185	7.51549	7.03324	6.65796	5.83981	7.955	9.01794	9.26318	12.4298	9.66469	12.7599
ClG42_10g0100700	19.9829	18.8253	18.0199	11.9372	11.8149	10.209	13.4282	16.2503	15.1081	18.0081	19.5299	17.5084	21.0741	17.8478	21.7081
ClG42_09g0032100	0	0	0	0	0	0	0	0	0	0	0	0	0	0	0
ClG42_03g0147600	9.67951	9.67522	10.7604	4.85996	4.80236	5.3618	4.04618	4.31442	3.64316	2.93576	2.66557	2.9178	2.47146	2.68103	2.3712
ClG42_04g0017100	0	0	0	0	0	0	0	0	0	0	0	0	0.148107	0	0
ClG42_10g0184600	0	0	0	0.0387	0.239641	0	0.058926	0.050406	0	0	0.106452	0	0	0.217801	0.045042
ClG42_09g0152500	31.5306	40.9632	34.5206	35.2143	29.1575	35.8076	38.232	36.158	35.6386	28.7067	28.1836	25.6089	20.0027	26.1329	21.3913
ClG42_02g0069500	0	0	0	0.31653	0.350254	0.368454	0	0.168406	0.154666	0.124026	0	0.153471	0.141568	0.399149	0
ClG42_01g0153600	0	0	0	0	0	0	0	0	0	0	0	0	0	0	0
ClG42_11g0204600	0	0	0	0	0	0.039274	0	0	0	0.038827	0.041999	0	0	0	0.045619
ClG42_05g0175500	46.1091	49.6483	56.5203	164.799	192.142	204.384	195.166	160.412	206.89	183.18	177.192	148.795	54.9472	153.899	73.2886
ClG42_09g0011100	0	0	0	0	0	0	0	0	0	0	0	0	0	0	0
ClG42_02g0104300	35.6767	43.3957	47.8111	44.2621	42.7002	47.8074	40.6641	41.5981	39.2742	40.0646	44.2338	42.2951	60.9637	45.1312	50.189
ClG42_05g0035200	0.112889	0.236731	0	0.156213	0	0.063021	0.062697	0.053145	0	0.052516	0	0	0.246921	0	0.182479
ClG42_05g0284300	18.1037	16.8928	16.9619	19.612	21.4309	21.4879	19.4652	22.6379	21.4137	18.2808	18.9177	18.2268	24.4484	22.8778	22.2276
ClG42_09g0098900	0	0	0	0	0	0	0	0	0	0	0	0	0	0	0
ClG42_01g0034000	0	0	0	0	0	0	0	0	0	0	0	0	0	0	0
ClG42_11g0221300	0	0	0	0	0	0	0	0	0	0	0	0	0	0	0
ClG42_07g0006600	16.02	16.1881	16.7317	17.3941	17.2304	18.2299	22.5927	24.6233	22.2184	26.0771	25.2345	28.1512	27.9399	29.8809	28.7812
ClG42_01g0094200	15.9119	17.82	15.9908	9.16882	7.14158	8.62915	6.59512	7.17218	7.19941	6.25194	6.22933	6.41972	6.43944	5.59302	7.17897
ClG42_03g0094300	0	0	0	0	0	0	0	0	0	0	0	0	0	0	0
ClG42_05g0161900	17.1016	18.1747	17.6143	12.2101	11.5382	11.5731	12.8696	13.2687	12.6261	16.2187	14.5055	14.7491	25.7154	21.4356	21.2919
ClG42_06g0006700	0.112624	0.32542	0.625439	0.064459	0.254503	0.198914	0.24206	0.304953	0.242232	0.28546	0.258966	0.917773	0.220099	0.864147	0.419809
ClG42_11g0095500	37.7796	48.552	46.2388	66.4175	53.5854	59.791	44.9683	49.4549	51.7691	31.386	28.6929	28.6568	27.026	33.8331	30.6964
ClG42_02g0084000	0.736501	0.32087	0.642422	0.321462	0.281217	0	0.322313	0.329044	0.277031	0.134504	0	0.3761	0.365362	0	0.088787
ClG42_05g0065900	41.9063	40.706	45.5493	53.3399	47.8099	56.8226	49.9796	35.3825	41.2589	54.6982	51.665	54.5165	41.0298	32.7297	29.5036
ClG42_08g0143200	12.0855	12.6435	12.3998	9.52842	9.08335	9.10704	8.22671	8.96139	7.22187	7.47644	8.10869	9.14152	14.0811	8.8171	11.1751
ClG42_05g0042200	0	0.102577	0.056859	0.19092	0.151899	0.147851	0.085069	0.154932	0.087036	0.151876	0.090949	0.238127	0.296343	0.160396	0.064882
ClG42_06g0082600	1.3294	0.889019	0.8586	2.84293	3.3514	3.18817	2.19599	2.90415	3.47816	2.96564	3.02597	3.4173	3.98771	2.59741	3.68511
ClG42_09g0066500	23.3088	27.9233	23.8243	13.9645	11.7502	11.7466	9.95149	8.82835	8.39904	10.1261	11.534	12.3977	15.159	11.2971	13.1403
ClG42_02g0215900	0	0	0	0	0	0	0	0	0	0	0	0	0.027119	0.023916	0.068807
ClG42_08g0162000	0	0	0	0.071325	0.301292	0	0	0	0	0	0	0	0	0.048746	0.058055
ClG42_03g0159600	92.5373	98.9822	91.1879	57.3759	55.0484	54.3488	35.5745	33.7124	30.3375	25.5649	24.3434	24.667	20.1239	19.6854	16.2997
ClG42_02g0109500	0.099097	0	0.099912	0.471665	0.804238	0.626417	0.627658	0.90085	0.654924	0.301061	0.301658	0.719457	0.549786	0.834043	0.606952
ClG42_07g0126600	0	0	0	0	0	0	0	0	0	0	0	0	0	0.524072	0
ClG42_02g0016200	0.775502	0.603338	0.447181	0.369505	0.394411	0.232169	0.161879	0.201955	0	0.047716	0	0.040651	0.097938	0.128371	0
ClG42_05g0038200	0	0	0	0	0	0	0	0	0	0	0	0	0	0	0
ClG42_05g0167500	0.685019	0.540267	0.575246	5.30465	13.916	9.51067	8.33007	10.0563	7.60549	9.23525	11.0643	7.26145	12.2737	14.7048	15.4345
ClG42_05g0177900	5.79463	6.35607	6.55536	3.13738	2.22278	2.51392	1.49131	1.773	1.07048	0.824059	1.11595	0.88295	0.716904	0.586807	0.788312
ClG42_11g0098900	0.436966	0.612036	1.03204	3.30583	7.02186	3.59293	1.91623	2.03484	1.57886	0.850704	1.54598	0.760506	0.861913	2.40388	1.01168
ClG42_10g0031900	5.86423	6.34133	5.89709	4.07637	3.62499	4.30427	4.65049	3.85853	3.73985	4.48148	5.48392	4.86881	3.99658	4.5186	4.19417
ClG42_11g0004200	0	0	0	0	0	0	0	0	0	0	0	0	0	0	0
ClG42_01g0199400	1.81221	1.3674	2.03233	5.09101	5.95226	6.29198	6.26505	4.85542	3.8022	4.32496	4.30845	5.09535	2.70433	3.54645	3.59643
ClG42_04g0087400	72.0167	70.221	73.2026	213.849	224.113	231.398	254.155	244.398	236.61	261.523	278.742	260.295	270.198	277.647	239.349
ClG42_05g0002800	21.926	22.1204	22.1638	18.3084	17.3018	19.305	19.8475	19.8767	18.2444	15.0389	14.2507	15.5597	15.2401	13.5509	11.9741
ClG42_02g0100100	0	0	0	0	0	0	0	0	0	0	0	0	0	0	0
ClG42_05g0275000	3.31603	3.20558	3.76051	2.73332	3.49153	2.05944	2.1737	3.23354	2.27245	3.071	3.04664	2.93385	3.93339	2.11679	2.92149
ClG42_05g0031000	0.806204	0.846364	0.860402	1.67468	1.40416	1.72415	2.98261	3.61957	2.64984	8.30938	7.45641	9.40242	11.0586	6.57333	12.5602
ClG42_08g0043300	54.9889	53.1101	50.7017	31.0472	29.8154	29.9207	25.1181	26.2231	21.4291	28.0173	26.367	26.9107	30.4859	27.0754	28.6215
ClG42_11g0082100	0	0	0	0.057318	0	0	0	0.040775	0	0	0.048913	0	0	0.070758	0
ClG42_08g0175600	0	0	0	0	0	0	0	0	0	0	0	0	0	0	0
ClG42_07g0134000	3.76934	4.20398	4.58401	1.70678	1.05951	1.23441	1.3447	1.38652	1.24993	1.07316	0.601624	1.00843	2.18833	2.20236	2.21061
ClG42_02g0098900	0	0	0	0	0	0	0	0	0	0	0	0	0	0	0
ClG42_02g0204600	0	0	0	0	0.085685	0	0.170901	0	0	0.097066	0	0	0.042686	0	0
ClG42_08g0101500	9.48554	9.83753	9.58142	3.43701	3.05434	2.90475	2.52273	2.41587	2.12803	1.5098	1.73421	1.52284	1.4665	1.30992	1.44786
ClG42_11g0190600	0.108548	0	0	0	0	0	0	0	0	0	0	0.089185	0	0	0
ClG42_10g0143200	0.214607	0.197439	0.171182	0.129677	0.164912	0.033694	0.036141	0.224103	0.19356	0.217821	0.074752	0.099505	0.086319	0.129073	0.123234
ClG42_02g0234700	2.98473	3.5373	3.70944	3.25555	2.12838	2.97206	2.58643	2.38791	2.33067	2.14437	1.72698	1.68664	1.61165	2.27668	1.5561
ClG42_04g0052000	38.8142	39.6539	38.3407	45.8599	46.1571	44.4799	57.4763	68.1949	58.7291	62.4158	66.8158	68.0909	76.4561	78.3226	82.6866
ClG42_06g0024000	0	0	0	0	0	0	0	0	0	0	0.023859	0	0	0	0
ClG42_08g0005000	2.85057	2.43878	2.18472	1.24024	1.23691	1.38895	2.30754	2.35592	1.86776	4.1708	4.41924	4.45102	6.43625	5.82048	6.02427
ClG42_03g0027000	13.0377	15.3037	20.2473	11.0954	10.0811	11.0713	7.12134	8.42527	12.0052	2.91819	4.07791	3.66707	4.69365	1.65979	2.16969
ClG42_03g0151400	115.843	132.845	117.568	115.631	98.8042	99.5569	102.663	101.72	102.126	72.7775	72.8673	65.6083	55.3294	70.459	54.0505
ClG42_05g0268600	53.45	59.4141	54.6961	18.8461	18.673	18.9142	9.62011	8.89262	11.1801	8.1256	7.30132	8.26438	10.1436	6.53866	8.07461
ClG42_03g0111300	43.6689	44.683	42.3012	12.0735	9.14761	11.4244	8.1889	10.0742	8.20237	6.04947	5.16692	5.5827	7.1081	5.71532	6.42224
ClG42_01g0076000	0.138679	0.211685	0.309538	0	0.079068	0.064434	0.037387	0.01095	0	0	0	0	0	0.038748	0
ClG42_05g0004400	25.4616	30.3703	23.7699	25.5442	22.9559	27.1798	24.3074	24.2661	21.9537	24.487	23.4907	27.1836	28.0989	19.9894	25.0901
ClG42_07g0084000	47.4991	62.0314	62.6988	124.708	101.329	120.828	111.114	110.122	98.5012	90.3626	100.854	100.814	130.898	138.536	191.829
ClG42_01g0041200	71.8787	68.2755	69.2132	43.114	43.5946	43.5067	36.8539	41.645	37.5928	38.6403	40.5118	36.784	47.1727	48.1552	50.8145
ClG42_05g0256900	0.103482	0.097372	0.11773	0.424344	0.438912	0.683957	0.384368	0.209648	0.400573	0.114264	0.25411	0.133683	0.178863	0.089123	0.126305
ClG42_03g0157600	74.1586	78.7076	79.1607	95.7559	83.26	99.1105	67.3158	63.579	68.5491	47.6393	47.5888	49.502	41.8661	40.5259	40.4917
ClG42_02g0223300	33.1215	35.1826	35.4979	32.9571	33.7796	33.8118	31.6524	34.962	29.777	24.0595	25.0477	25.9731	22.3279	23.6855	22.3629
NewGene_531	0.052571	0	0	0.213857	0.461128	0.296838	0.546934	0.991011	0.439638	1.34549	0.95073	1.27061	2.90128	2.06	2.17593
ClG42_08g0124500	335.466	378.063	359.064	243.47	248.86	320.269	503.768	492.255	475.148	624.403	616.66	608.141	1000.06	562.475	924.131
ClG42_10g0055900	3.82031	3.4061	3.94008	2.36298	3.01931	3.17872	2.7869	2.63057	3.02436	2.76769	2.03909	1.87164	2.41838	3.16747	2.42829
ClG42_02g0232700	0.636566	0.376461	0.329975	0.485458	1.59822	0.531824	0.977712	0.583111	0.741378	0.510953	0.334186	0.341356	0.56729	0.686117	0.798782
ClG42_05g0271200	0.374553	0.288503	0.264562	0.09353	0.057181	0	0	0.100372	0.333226	0.046146	0.043358	0	0.160586	0	0.042314
ClG42_06g0111800	21.1572	22.0951	20.9103	76.407	106.423	65.8328	45.0014	63.8236	58.0877	25.021	22.247	14.7467	17.9643	24.3258	13.8326
ClG42_01g0051500	0	0	0	0	0	0	0	0	0	0	0	0	0	0	0
ClG42_08g0160200	15.5945	10.7299	12.9857	9.65207	7.79364	7.9789	4.10493	5.32434	5.73003	2.77327	3.36539	3.57069	1.37218	3.40516	2.9145
ClG42_07g0104700	7.59634	8.03329	5.96531	4.7906	5.08719	4.05109	8.53789	8.58433	8.08892	12.2282	11.3614	12.3203	15.8689	15.6216	19.4366
ClG42_09g0166000	0	0	0	0	0	0	0	0	0	0	0	0	0	0	0
ClG42_11g0018000	71.171	36.6714	32.9056	63.3493	44.8105	48.2857	43.8609	65.3264	64.0241	13.0722	17.1192	16.3252	55.1479	23.0252	20.7824
ClG42_03g0009500	36.5248	39.2576	37.7948	34.0002	35.5123	35.956	43.4258	40.613	39.6573	43.0966	42.7972	41.3297	41.8372	50.6043	41.2342
ClG42_08g0090200	24.1921	27.1222	27.5973	21.7765	21.2519	21.0385	20.8	19.0005	18.4939	20.4901	17.6395	18.5781	16.2041	15.9418	16.6361
ClG42_06g0147100	27.2378	30.06	31.3967	20.4148	18.6377	19.7749	16.1437	16.74	16.495	18.6962	16.1702	19.4094	25.4076	16.8314	24.1385
ClG42_10g0173100	0	0.260987	0.240013	0.801973	0.340511	0.383727	0.383639	0.246502	0	0	0.301615	0.3215	0	0	0
ClG42_07g0136800	36.0572	36.4413	33.3525	20.4306	18.8288	19.7204	16.0106	15.9988	16.3148	19.8217	18.7224	17.6813	23.0324	18.6165	18.9168
ClG42_09g0176600	0	0	0	0	0	0	0	0	0	0	0	0	0	0	0
ClG42_03g0004900	0	0.097216	0	0.160063	0.234001	0	0.111445	0.087482	0.037062	0.099433	0.120721	0.0773	0.197072	0.098419	0.255881
ClG42_08g0047100	5.18714	2.28629	4.01828	1.01048	1.06095	0.566235	1.08395	1.33142	1.22644	0.665528	1.43272	0.544735	0.658296	1.38124	0.690878
ClG42_04g0061000	14.8637	15.4467	16.2941	12.2462	12.2912	13.3865	11.2724	11.0942	10.4033	12.4534	12.2062	13.4449	18.6418	13.1249	16.4243
ClG42_08g0179600	31.1297	37.8357	38.0234	26.2293	21.7036	22.4457	20.1085	16.6267	19.4565	18.6285	18.0859	17.4266	21.2607	16.275	17.5399
ClG42_04g0028000	0	0	0	0	0	0.028112	0	0.026082	0	0	0.039988	0.050864	0.030163	0	0.020576
ClG42_02g0142100	0	0	0	0	0.064938	0	0	0	0	0	0.045229	0	0	0	0
ClG42_07g0027000	723.644	741.026	679.822	655.164	673.533	614.014	673.164	584.949	582.365	621.302	680.672	709.445	829.401	555.493	793.678
ClG42_04g0130400	0	0	0	0.076078	0	0.145696	0	0.446071	0.100349	0	0.180557	0	0	0.096299	0
ClG42_03g0016100	22.6954	24.6336	22.791	59.9535	51.9324	60.3368	58.8904	65.713	66.1504	43.3103	38.3385	34.5713	36.9612	34.443	32.2257
ClG42_09g0004300	0	0	0	0	0	0	0	0	0	0	0.091875	0.098035	0	0	0
ClG42_04g0035000	0	0	0	0	0	0	0	0	0	0	0	0	0	0	0
ClG42_08g0148200	0.369033	0.326917	0.313348	0.172279	0.313803	0.120235	0.095106	0.35201	0.218407	0.134212	0.159572	0.108185	0.154219	0.193754	0.178936
ClG42_02g0177700	0.338668	0.284582	0.094873	0.84832	0.189764	0.670985	0.137218	0.840893	0	0.292104	0.517912	0.258756	0.336063	0	0.502543
ClG42_09g0125000	0	0	0	0	0	0	0	0.032934	0	0	0	0	0	0	0
ClG42_11g0247100	0	0	0	0	0	0	0	0	0	0	0	0	0	0	0
ClG42_03g0128000	2.34663	3.2273	2.33663	2.02323	1.96203	1.92101	2.42051	2.56292	2.32277	1.50591	1.10758	1.0755	0.87657	1.60501	1.32968
ClG42_11g0145800	51.5497	50.333	55.8839	28.7834	27.5643	28.4246	24.7867	25.6036	23.2762	24.1382	20.9749	29.1323	33.532	21.8254	26.4559
ClG42_05g0264600	20.1515	17.9506	19.0466	14.0966	16.3494	13.5061	16.0812	24.836	19.8545	27.8736	27.9963	28.9674	39.7882	28.2716	37.1858
ClG42_06g0130500	2.70071	2.30899	1.96292	1.61097	2.23391	2.03274	1.43625	1.58593	1.88473	1.11364	1.32723	1.09897	0.704981	0.869965	0.505112
ClG42_06g0012300	0	0	0.047282	0	0	0	0	0	0	0	0	0	0	0	0
ClG42_02g0032500	0	0	0	0	0	0.144781	0	0	0	0	0	0	0	0	0
ClG42_08g0195500	0.695387	0.750614	0.735518	0.962461	0.885565	0.916952	1.43003	1.47177	1.91043	1.5851	1.54189	0.953448	1.58193	1.572	1.79284
ClG42_09g0042600	1724.25	1743.91	1501.12	1363.72	1611.6	1039.02	612.166	594.856	738.281	675.476	552.939	473.556	818.353	710.773	694.111
ClG42_05g0103400	74.3224	70.0459	71.3277	90.1358	90.8447	87.4813	90.1593	86.932	85.8513	98.4681	103.286	112.751	139.631	107.073	143.033
ClG42_08g0084800	60.818	60.915	57.7402	39.5309	39.4801	37.5329	27.0428	29.6107	31.6268	18.797	16.2876	15.5521	22.2917	16.8433	18.6774
ClG42_10g0202800	12.9621	12.8468	11.8959	6.89302	6.13441	6.35388	6.22332	6.11623	6.452	4.7548	4.92346	5.43619	5.4504	3.69402	4.37155
ClG42_08g0164000	3.37354	3.30759	3.48427	16.6655	14.8579	12.409	18.1222	18.985	23.2454	22.7415	23.7486	28.6171	31.14	20.8953	22.4272
ClG42_09g0170600	350.692	328.335	362.86	399.426	280.436	364.658	452.136	384.87	477.767	698.916	734.36	610.468	942.862	877.081	907.203
ClG42_01g0047200	24.802	25.5093	24.5947	8.36401	7.67397	6.92801	6.04163	5.37591	5.12765	3.13205	3.91252	2.71603	3.21347	3.23819	2.81808
ClG42_11g0066200	0	0	0	0	0	0	0	0	0	0	0	0	0	0	0
ClG42_07g0149800	0	0	0	0.042932	0	0	0	0	0	0	0	0	0	0	0
ClG42_07g0132000	3.23243	2.38594	3.55027	2.68763	4.41261	2.71659	1.52406	0.985044	1.09741	1.60841	1.53154	3.13137	2.51899	1.71171	2.43548
ClG42_05g0181100	22.7868	31.7636	30.1808	16.1591	12.9185	13.0331	16.4557	15.7686	14.3024	11.0186	10.2198	9.098	11.3674	11.1926	10.7281
ClG42_10g0099000	25.6236	26.349	26.9117	18.3319	21.624	18.0525	9.09482	9.78021	10.0573	4.36437	3.90588	4.70291	5.11941	4.02387	3.54126
ClG42_09g0072100	41.8303	49.6279	47.3144	25.6213	27.4651	27.3396	20.1602	17.1904	18.1016	13.7924	14.4734	13.9663	23.3221	14.8022	18.5124
ClG42_10g0066900	0	0	0	0	0	0	0	0	0	0	0	0	0	0	0
ClG42_02g0196600	0.021167	0	0	0.017199	0.051863	0	0	0	0	0	0.03687	0.014045	0.014612	0	0
ClG42_02g0029100	1.53847	0.577347	1.12308	10.1451	8.52461	8.13524	12.5048	8.66593	14.8828	13.9271	11.7735	16.3169	8.31904	15.5141	10.9894
ClG42_07g0068700	19.2228	20.4973	18.6321	21.2155	21.046	24.3125	20.6637	22.6141	21.7839	17.1369	17.0055	15.4761	15.7809	15.1974	16.2882
ClG42_09g0157100	0	0	0	0	0	0	0	0	0	0	0	0	0	0	0
ClG42_11g0014800	0	0	0	0	0	0	0	0	0	0	0	0	0	0	0
ClG42_10g0191700	6.57886	7.05875	6.83362	2.6736	3.41418	3.55051	2.56547	2.86673	2.39361	1.95779	1.49797	1.4315	1.60678	1.36007	1.17422
ClG42_06g0096100	0	0	0	0.026782	0.033097	0.06322	0.174117	0.14898	0.112614	0.311446	0.383041	0.213446	0.080275	0.123993	0.1171
ClG42_11g0207400	1.11609	0.697611	1.13632	1.03047	1.10663	1.30274	0.471011	0.301845	0.94048	0.688708	0.871356	0.597912	0.517867	0.765022	1.4774
ClG42_04g0039800	0	0	0	0	0	0	0	0	0	0	0	0	0	0	0
ClG42_11g0234200	0	0	0	0	0	0	0	0	0	0	0	0	0	0	0
ClG42_08g0188800	43.3484	40.8417	39.9994	20.0898	22.1117	19.3545	22.4866	22.544	17.4203	17.7133	19.1424	15.9496	17.7532	18.7194	19.1535
ClG42_09g0128100	31.1616	33.5132	31.5127	15.8184	15.2869	14.6766	11.8852	12.4583	13.4835	13.3771	13.1284	11.9028	15.3979	12.0036	13.7915
ClG42_10g0193700	3.17352	3.20001	3.29068	1.36811	1.42162	1.38827	1.24376	1.09757	1.42289	1.89893	1.7459	2.26885	5.15522	2.98847	3.70008
ClG42_09g0059200	0.309045	0.162613	0.253961	0.331155	0.258663	0.109994	0.069849	0.15507	0.462112	0.112931	0.206462	0.482073	0.934866	0.967549	0.436076
ClG42_08g0077000	0	0	0	0	0	0	0	0	0	0	0	0	0	0	0
ClG42_02g0034900	9.37395	7.77714	9.97921	50.1484	55.2533	43.6768	73.2478	97.0979	91.7719	32.8384	39.6207	25.7855	35.1676	65.7982	47.9495
ClG42_11g0103000	15.7291	13.47	15.8089	9.79431	12.2536	12.4787	6.70642	8.43429	9.36532	5.96292	6.36516	5.4476	4.84753	4.76003	4.79967
ClG42_05g0057800	19.0454	18.3935	19.8979	29.3195	39.8491	39.3018	53.3904	61.7997	45.8766	85.6833	74.5169	83.7688	62.6237	131.565	78.7984
ClG42_11g0108300	32.2733	35.8531	32.6692	29.6902	26.6859	27.2115	21.7584	27.2272	25.3255	8.63265	10.9223	6.85786	4.50481	14.9146	10.7644
ClG42_09g0044600	31.1946	34.2647	32.1465	23.2243	23.2347	23.1037	21.4642	21.3051	18.9172	19.8012	20.7241	17.8363	19.2442	19.3267	18.2775
ClG42_05g0105800	4.69365	4.95404	4.35277	1.18313	0.947453	1.0488	1.6164	1.66166	1.20601	2.34359	3.24218	2.93471	3.87137	2.2917	3.00936
ClG42_01g0097000	1.37335	1.50594	1.46342	0.533715	0.629147	0.486525	0.531	0.48923	0.435487	0.320125	0.439295	0.364404	0.519951	0.534403	0.331781
ClG42_10g0094400	13.068	13.4355	14.9124	10.5757	10.8801	11.5683	8.41758	6.95183	7.62118	7.6647	6.51913	7.2068	5.36131	4.4076	3.86887
ClG42_11g0224100	0	0	0	0	0	0	0	0	0	0	0	0	0	0	0
ClG42_06g0193000	0.095615	0.064746	0.102014	0.792217	0.922373	0.979636	1.1112	0.825088	0.727883	0.510744	0.724199	1.15914	0.519852	0.359564	0.588069
ClG42_07g0077300	1.85486	2.04447	1.56537	0.905046	1.10082	0.867392	0.833288	1.27483	0.823926	0.800743	1.19927	1.29112	1.01327	0.714145	1.21068
ClG42_03g0081400	1.49319	2.12158	1.21848	1.2737	1.23729	1.08007	1.00719	0.660953	0.729998	0.639223	0.55404	0.606785	0.71208	0.842903	0.836936
ClG42_01g0097200	0	0	0	0	0	0	0	0	0	0	0	0.050617	0	0	0
ClG42_02g0022100	25.6147	26.4728	23.497	15.8696	19.8748	15.3979	16.2407	13.5116	14.8692	17.2738	15.9101	15.5453	11.8433	12.7806	12.7126
ClG42_02g0013600	8.75428	6.84756	7.20066	8.53959	9.99959	8.481	8.61677	6.46835	8.82171	6.23615	7.1246	5.84235	8.97727	7.43759	7.24148
ClG42_09g0063100	9.21524	10.0565	9.99662	15.233	11.4999	13.7835	13.077	13.1824	12.9532	12.3357	12.1462	13.8919	16.8946	12.0386	13.9329
ClG42_05g0135600	0.541372	0.432981	0.532411	0.158884	0.121338	0.405792	0.424425	0.98231	0.542007	1.39029	1.77436	2.62737	4.89548	4.85653	6.47716
ClG42_05g0162700	0	0	0	0	0	0	0	0	0	0	0	0	0	0	0
ClG42_02g0002000	2.64036	2.51935	2.35994	0.729145	1.37426	0.9681	0.527882	0.256764	0.366506	0.129585	0.231979	0.287501	0.269569	0.121073	0.281516
ClG42_11g0111700	0	0	0	0	0	0	0	0	0	0	0	0	0	0	0
ClG42_05g0111100	630.301	569.166	650.871	883.849	966.671	880.364	912.135	662.027	955.819	1065.25	956.525	1099.42	1072.83	781.384	900.793
ClG42_10g0114600	13.5994	14.503	15.3959	11.0381	11.2158	12.2608	9.46206	10.3152	8.58981	8.27769	9.62719	9.63031	6.63128	5.49937	6.16079
ClG42_11g0183900	1.39096	1.12612	0.988462	0.796781	1.01961	0.988671	0.645273	0.705974	0.808128	0.807319	1.09464	1.18731	1.40202	1.16048	1.19454
ClG42_09g0094100	68.7856	80.7748	79.8167	65.9031	66.7097	67.4573	74.9757	67.7473	68.7293	52.6958	52.2175	48.1363	44.619	45.4742	42.7178
ClG42_06g0099700	0	0	0	0.091533	0	0	0	0	0	0	0	0	0	0	0
ClG42_06g0035300	0.059001	0.122261	0	0.127478	0.30349	0.075932	1.27258	1.87383	1.15374	4.65845	5.34962	5.16313	3.31943	5.16977	3.71498
ClG42_10g0119400	19.4867	21.1778	17.9474	20.9272	23.6971	22.5876	26.4578	24.9349	27.0852	25.0054	25.2404	25.4875	28.4616	26.3781	26.5302
ClG42_11g0048000	3.87692	4.55238	4.50978	1.96363	2.07766	2.02556	3.26088	3.13805	2.46012	2.92901	3.16886	3.21768	2.68395	2.61389	2.6936
ClG42_10g0096800	49.8207	39.659	53.344	40.6126	37.2656	37.1419	34.0681	25.4453	36.866	21.1294	20.0654	14.619	21.3972	21.9046	19.4117
ClG42_10g0036000	0	0	0	0	0	0	0	0	0	0	0.080092	0	0	0	0
ClG42_05g0118300	37.3903	40.6093	37.7553	22.9882	22.5243	26.0069	16.7419	14.5323	15.4234	12.6571	12.347	14.8017	9.4356	8.43984	7.46427
ClG42_02g0070800	26.9004	24.7311	28.3128	20.5027	26.5365	23.2709	21.3211	18.9591	19.6413	26.2904	22.9725	27.2897	34.5065	21.2899	26.5572
ClG42_05g0014200	0	0	0	0.030919	0	0	0	0	0	0	0	0	0	0	0
ClG42_07g0115200	464.954	363.12	373.156	516.539	549.66	627.31	582.647	628.452	619.916	555.113	535.576	588.459	577.905	609.317	629.893
ClG42_11g0005800	0	0	0	0	0	0	0	0	0	0	0	0	0	0	0
ClG42_05g0024900	0	0	0	0	0	0	0	0	0	0	0	0	0	0	0
ClG42_08g0175200	0.265829	0.557257	0.30088	0.211737	0.278663	0.207884	0.069081	0.167431	0.209693	0.133595	0.212426	0.175522	0.207475	0	0.160311
ClG42_03g0158400	0	0.065811	0	0.045851	0.135242	0.109753	0.084453	0.080973	0.05743	0.061835	0.106281	0.112872	0.263988	0.360109	0.921784
ClG42_01g0240900	11.4442	12.6367	12.206	14.6817	18.4588	18.8295	20.5774	19.5326	17.0857	24.3502	21.5771	26.5948	35.2218	22.7768	28.5422
ClG42_05g0070700	15.9728	19.9523	17.9052	18.246	17.6577	19.6306	17.7174	17.865	17.3365	12.986	13.828	13.7034	13.6328	12.6232	11.1501
ClG42_01g0106900	41.1321	48.7556	45.1158	44.8475	40.2172	44.3487	45.0003	38.8418	39.8546	35.0082	36.8768	39.1212	33.2737	32.5785	31.8654
ClG42_06g0090500	57.0255	57.5822	63.6472	70.9392	70.1075	57.0444	62.624	54.4096	62.7443	61.8184	54.8523	66.8479	65.4645	51.3785	56.6214
ClG42_11g0035600	5.80834	5.51874	4.86254	1.941	1.62402	1.88433	1.6687	2.15376	1.71412	3.7096	3.58161	4.99714	7.378	3.70433	6.31573
ClG42_11g0239100	0	0	0	0	0	0	0	0	0	0	0	0	0	0	0
ClG42_06g0170000	14.9627	15.4639	14.4839	8.46818	8.48722	8.1026	11.3715	11.9626	9.76868	17.8238	16.6787	19.7676	35.4947	19.6127	26.389
ClG42_08g0026300	0	0	0	0	0	0	0	0	0	0	0	0	0	0	0
ClG42_02g0139200	0.043819	0.130002	0	0.85991	0.741578	1.85078	0.430826	0.294675	0.872385	0.504862	0.03236	0.540921	0.818672	0.670953	0.779185
ClG42_04g0057600	11.3692	10.5188	10.6915	8.93614	10.3361	7.78275	8.45954	8.23376	8.99933	7.60519	5.62302	5.80081	5.44046	4.83634	5.57507
NewGene_879	1.72395	1.36684	1.46992	2.12949	2.32537	2.34007	1.67005	1.84851	1.5571	0.633379	0.447958	0.28979	0.318173	0.630291	0.388129
ClG42_01g0025400	0.048486	0.09918	0	0	0	0.016515	0	0.017069	0.016147	0	0	0.064082	0	0.051278	0.016976
NewGene_873	0.44253	0	0.341935	0.136595	0.405034	0.705282	0.420128	0.247553	0.712921	0.606468	0.219203	0	0	0.360876	0
ClG42_10g0128800	3.13466	1.12863	1.99347	19.6508	33.9056	18.1095	15.7818	15.3565	25.4053	10.9437	16.9565	10.8462	12.6081	23.9118	15.12
NewGene_876	0.325432	0.113888	0	0.072566	0.077079	0.17169	0	0.056881	0	0.382215	0.082533	0.060105	0.089826	0	0.040112
ClG42_10g0154700	4.27677	4.76462	4.67116	5.02271	5.37571	4.85523	4.86489	5.30029	4.13216	3.35115	3.77005	3.52522	3.29527	3.89852	3.37401
ClG42_03g0175300	0.058276	0	0.079616	0.696953	0.543617	1.07044	0.492877	0.511967	0.558749	0.41789	0.236879	0.270663	0.142972	0.13302	0.23612
ClG42_07g0010300	4.62878	7.38876	7.22331	14.8518	9.81142	14.1946	6.73189	7.35672	9.08869	5.09261	5.81905	6.04193	7.00221	7.36769	7.56342
ClG42_05g0060800	0	0	0	0	0	0	0	0	0	0	0	0	0	0	0
ClG42_01g0182000	1.82762	1.29391	1.59049	1.22508	1.7121	1.55844	1.00733	1.10658	1.15193	0.452333	0.722163	0.603964	0.596293	0.910765	0.873171
ClG42_02g0156500	5.0282	7.06398	5.60626	3.16468	4.72685	3.79811	1.88783	2.68767	3.57961	2.01661	2.18787	1.60553	2.1922	2.10939	2.3424
ClG42_11g0187100	4.6582	4.96758	4.37049	2.89832	2.85843	2.7256	2.29961	2.26056	1.98854	1.10597	1.28121	1.41044	1.10838	0.869427	1.09067
ClG42_11g0143300	134.282	149.337	152.691	93.5984	95.4058	94.8316	72.2874	61.9052	60.8791	50.098	53.3214	62.2265	41.3631	28.9227	32.7411
ClG42_08g0033400	0	0	0	0	0	0	0	0	0	0	0	0	0	0	0
ClG42_06g0155700	13.3141	12.0975	13.572	7.39871	8.40578	8.42266	5.74045	5.7239	6.30047	4.63439	4.03806	4.12424	4.18838	3.68766	3.68736
ClG42_03g0032800	0	0	0	0	0	0	0	0	0	0	0	0	0	0	0
ClG42_11g0170700	69.5004	78.4476	72.6774	39.4383	42.6537	36.7775	25.6048	30.202	26.4909	28.1295	29.413	32.1747	50.1166	36.0685	46.9725
ClG42_02g0124900	0	0	0	0	0	0	0	0	0	0	0	0	0	0	0
ClG42_06g0061000	13.9444	13.0243	14.3777	6.60262	6.78444	6.38825	12.9353	15.659	12.925	23.7653	27.2638	23.3909	29.173	28.3841	31.0294
ClG42_03g0164700	0.206394	0.087115	0.100657	0.273163	0.462714	0.609055	0.470503	0.424678	0.287063	0.488607	0.095154	0.387361	0.077472	0.106947	0.153871
ClG42_01g0023800	14.8827	17.9773	17.457	9.87117	12.2486	12.056	6.86355	7.56531	7.30329	4.96923	5.65367	6.12677	6.08922	7.21953	7.05608
ClG42_05g0030500	22.9304	27.2861	25.6078	11.7311	11.0443	12.4653	7.59026	7.34938	6.69145	5.56007	4.90437	5.86336	3.85168	3.40214	3.91472
ClG42_09g0218600	40.3284	46.5685	43.3375	48.9409	45.9977	54.8589	73.3601	62.4192	52.0999	103.345	96.1939	111.897	129.252	124.441	130.539
ClG42_08g0132300	6.46903	6.55931	6.57458	5.35482	5.47768	5.03116	6.09165	6.41561	6.59937	7.53974	6.93033	7.21092	7.14232	9.45132	8.55162
ClG42_01g0031300	0.187016	0	0.410305	0	0.258348	0.127642	0.04195	0.570804	1.06274	0.494522	0.288043	0.275396	0.119613	0.264373	0.107813
ClG42_10g0161100	0.985612	0.718235	0.40261	0.322897	0.229132	0.216638	0.130198	0.190101	0	0.170473	0	0.087309	0.12141	0.088549	0.239265
ClG42_11g0009000	0	0	0	0	0	0	0	0	0	0	0	0	0	0	0
ClG42_01g0078100	14.3412	15.0567	15.8158	19.5307	19.162	20.9543	21.1935	20.9718	19.1932	16.0343	18.7332	16.4666	23.4397	18.9535	21.8816
ClG42_10g0079500	0	0	0	0	0	0	0	0	0	0	0	0	0	0	0
ClG42_08g0166800	18.2289	22.4898	20.68	11.7368	9.63578	10.9849	7.36889	9.93256	8.32558	6.18162	6.01349	5.65465	5.5049	5.72687	5.01051
ClG42_09g0026000	23.7442	25.0971	23.015	30.2718	27.3303	35.7519	40.2755	37.4252	36.4238	33.7129	35.7073	33.5738	43.8954	35.2893	40.4257
ClG42_07g0113200	16.3769	17.8991	16.0933	17.6652	17.7275	17.1954	14.07	15.6356	15.044	13.3528	11.1049	10.1319	7.50369	9.10819	6.76805
ClG42_07g0141100	1.49489	1.34631	1.98222	0.806999	0.723212	0.918745	1.18403	0.913635	0.552225	0.95784	1.58269	0.948619	0.656753	0.429677	0.67225
ClG42_05g0190200	1.31649	1.45529	1.66474	0.62255	1.31649	0.383052	0.467533	0.486113	0.455207	0.234072	0.364438	0.533772	0	0.163172	0.201506
ClG42_11g0075900	0.212812	0.262845	0	0.413417	0.1872	0.171675	0.01437	0.049432	0.159151	0.100383	0.120843	0.233153	0.142444	0	0.060463
ClG42_08g0109400	2.75939	3.46562	3.0474	1.64922	1.70988	1.51466	1.16412	1.50962	1.14712	1.28483	1.58514	1.39933	1.8508	1.44087	1.66624
ClG42_05g0246700	9.04643	9.00678	9.42926	14.6103	14.8698	15.501	21.1163	21.7674	20.5204	25.8125	25.7263	27.2197	33.1365	29.6066	42.1329
ClG42_10g0028500	0	0.074007	0.033476	0	0.439912	0.089871	0	0	0	0	0	0	0	0	0
ClG42_02g0154900	11.611	15.5319	11.9825	2.24705	2.72949	2.9556	1.11555	1.0531	1.15032	1.79493	1.64754	1.24923	1.27801	0.88455	0.964513
ClG42_11g0031600	10.8077	12.8777	10.8496	10.244	9.48983	9.58625	10.1205	8.74551	10.1995	9.36675	9.62887	9.17657	10.1031	8.75591	8.66433
ClG42_09g0211400	0.9802	1.2697	1.7075	0.120748	0.189794	0.272273	0.467866	0.055603	0.051788	0.047983	0.073548	0	0	0	0
ClG42_01g0261100	1.12495	1.0433	1.30418	1.46003	1.84493	1.48424	2.35524	2.41703	3.3209	4.28653	3.59228	2.69709	1.30345	1.6342	1.2373
ClG42_07g0149600	0	0	0	0	0	0	0	0	0	0	0	0	0	0	0
ClG42_05g0205900	0.013958	0	0	0	0.022905	0	0	0	0	0	0	0	0.020943	0	0
ClG42_03g0046600	12.2228	8.5107	10.4011	10.1347	7.46465	7.68322	7.51617	8.51019	9.66418	7.84922	7.39817	5.37776	5.86696	8.16235	6.81248
ClG42_03g0015100	0	0	0.114265	0	0	0.085431	0	0	0	0.072138	0	0.367192	0	0	0.13901
ClG42_03g0054800	0	0	0	0	0	0	0	0	0	0	0	0	0	0	0
ClG42_09g0195800	0.173482	0.104718	0.115228	0.077624	0.086033	0.039689	0.090523	0.072132	0.068797	0.034975	0.064522	0.066192	0.014767	0.022891	0.027167
ClG42_09g0139000	0	0	0	0.034092	0	0.028668	0.019244	0	0	0	0	0.028648	0	0	0
ClG42_01g0065100	0.382558	0.225139	0.319277	0.112923	0.168154	0.081165	0.131158	0.059365	0.149705	0.019456	0.08776	0.081648	0.031182	0.061116	0.047768
ClG42_04g0048200	70.4836	72.7112	68.9063	49.8388	52.1584	57.0299	83.9439	84.8758	61.4517	243.701	240.405	376.129	253.366	211.554	214.559
ClG42_02g0122500	0	0	0.066536	0	0.315418	0.01849	0	0.193509	0	0.15084	0.258434	0	0.104014	0.084787	0.096931
ClG42_03g0166700	0	0	0	0	0	0	0	0	0	0	0	0	0	0	0
ClG42_11g0058400	0	0	0	0	0	0	0.047722	0	0	0	0.038372	0.103861	0.210689	0.233238	0.064503
ClG42_05g0217900	16.159	16.0612	13.5722	21.7349	33.8477	31.4349	52.384	53.2647	35.3545	49.1102	69.3023	45.6596	57.3337	84.0501	68.079
ClG42_10g0046000	0	0	0	0	0	0	0	0	0	0	0	0	0	0	0
ClG42_11g0174700	23.9362	28.7035	22.9464	19.8125	19.5028	21.376	18.0701	16.4967	19.4654	20.1442	17.2029	20.3198	21.9786	17.3608	18.5143
ClG42_06g0137500	14.7485	10.7559	14.058	11.3106	6.61695	14.4465	6.3531	6.95101	6.55273	10.201	3.19289	6.29689	4.33355	2.50045	2.48584
ClG42_04g0011400	0	0	0	0	0	0	0	0	0	0	0	0	0	0	0
ClG42_05g0255300	1.64055	0.99626	1.29329	1.59233	2.06084	1.8231	1.58845	1.72629	1.89072	1.68071	2.43419	1.69998	2.52697	3.29194	2.95858
ClG42_11g0118700	3.20949	3.32845	2.20403	1.63794	1.98716	1.10104	0.437246	0.665247	0.851719	1.26667	0.907122	0.989513	0.989834	1.39203	1.62363
ClG42_05g0211500	0	0	0	0	0	0	0	0	0	0	0	0	0	0	0
ClG42_03g0133900	18.2817	18.2766	16.8177	9.50405	10.1572	9.51294	6.50214	7.87057	6.85265	5.59574	6.08252	5.86411	5.6902	4.79487	5.7345
ClG42_08g0091300	3.50434	3.1805	2.75821	2.07814	4.60423	4.35444	5.03071	5.83084	3.41757	4.48351	6.17631	2.68933	4.35762	5.84685	5.4084
ClG42_07g0062000	0	0	0	0	0	0	0	0	0	0	0	0	0	0	0
ClG42_06g0065200	0	0	0	0	0	0	0.063218	0	0	0	0	0	0	0	0
ClG42_05g0095100	1.06175	1.15407	1.62092	0.744818	0.646603	0.837881	0.294229	0.515304	0.642795	0.667573	0.67855	0.901425	0.949401	0.346276	1.11155
ClG42_09g0147300	8.3181	8.03035	6.63144	2.47297	1.71643	2.48896	4.34741	5.42823	4.22903	10.4373	9.41995	10.6682	9.19061	8.82351	11.0272
ClG42_10g0136600	0	0	0	0	0	0	0	0	0	0	0	0	0	0	0
ClG42_02g0052100	0	0	0	0	0	0	0	0	0	0	0	0	0	0	0
ClG42_05g0282000	10.3969	10.0324	9.62261	12.1345	12.5671	11.2271	9.39224	8.85578	10.2811	6.21694	6.3835	5.87024	5.2991	5.98491	5.95489
ClG42_05g0123000	3.84139	4.01711	3.50849	3.09394	2.86237	2.67228	2.65686	2.93931	3.06714	2.94044	2.79708	2.69811	3.46583	3.42592	3.66627
ClG42_09g0112100	0.031128	0	0	0	0	0	0	0	0.033957	0.046399	0	0	0	0	0.023344
ClG42_02g0224300	4.30042	6.70856	6.11901	13.9732	13.0974	14.2426	18.7745	17.914	17.2245	10.0401	14.6145	8.61071	4.97908	17.5406	8.79652
ClG42_07g0145300	2.44476	2.86386	3.57575	1.13987	1.27283	1.11939	0.817047	0.508159	0.50939	0.281549	0.316346	0.347965	0.173748	0.435469	0.187298
ClG42_02g0059900	0.183214	0	0	0.049426	0.086843	0	0.069663	0	0	0	0	0.06349	0	0	0
ClG42_02g0002100	9.82245	11.575	10.0282	4.00288	3.0275	3.07695	1.51898	0.986675	1.53243	0.823505	0.675819	0.622928	0.833065	0.526062	0.417837
ClG42_09g0029800	7.48093	9.24949	9.51314	1.30579	0.842037	1.26133	0.645102	1.04222	0.962581	1.52986	1.33814	1.33805	2.91951	1.96928	2.94239
ClG42_09g0085000	9.56416	9.77433	9.58299	8.83812	9.04715	9.18273	8.19727	10.1124	8.49202	5.7577	5.77367	4.57428	3.95386	5.73397	4.5227
ClG42_10g0186100	0	0	0	0	0	0	0	0	0	0	0	0	0	0	0
ClG42_10g0000100	74.0971	81.7169	78.4614	80.3201	81.7945	85.1919	92.0308	87.7887	83.401	72.75	75.0102	72.2136	58.94	62.8299	56.753
ClG42_09g0120800	2.91849	2.11771	3.16799	0.639723	1.23708	0.846579	0.582452	0.364894	0.759565	0.206652	0.376168	0.384095	0.693857	0.254959	1.01467
ClG42_01g0227000	4.59357	5.39708	4.07911	3.23888	2.45623	2.11993	1.96322	1.40311	1.30904	0.660706	0.617246	0.855051	0.644062	0.776973	0.464186
ClG42_04g0018000	21.8971	21.5569	20.8786	16.9509	16.5434	19.464	15.1404	18.0511	17.0153	16.39	16.0507	18.0758	18.6026	17.1661	19.1375
ClG42_02g0043900	0.080676	0.080143	0	0.011967	0.409156	0	0	0.127864	0.244011	0	0.092408	0	0.104386	0.207103	0
ClG42_03g0049800	30.1054	34.228	31.2945	10.4575	10.5175	10.0847	7.51216	8.19559	6.79567	7.33157	7.41599	7.33304	11.8848	6.94632	8.79591
ClG42_04g0112900	0	0	0	0	0	0	0	0	0	0	0	0	0	0	0
ClG42_09g0105000	76.4032	80.252	73.3662	73.8055	66.6927	75.2773	74.1345	73.5885	70.8782	74.609	72.6375	81.209	88.7498	76.1024	86.3425
ClG42_10g0073100	0	0	0	0	0	0	0	0	0	0	0	0	0	0	0
ClG42_09g0020400	17.2102	18.8792	17.8139	16.3538	17.9642	17.4399	17.9114	18.6215	16.4226	16.7667	17.3126	15.273	18.0245	18.6528	17.5612
ClG42_02g0045500	0	0	0	0	0	0	0	0	0	0	0	0	0	0	0
ClG42_07g0164800	0	0	0	0	0	0	0	0	0	0	0	0	0	0	0
ClG42_07g0051600	0	0	0	0	0	0	0	0	0.092057	0	0.113866	0.117115	0	0.172452	0.086421
ClG42_06g0109100	0	0	0	0	0	0	0	0	0	0	0	0	0	0	0
ClG42_08g0194000	1.28391	0.386657	0.906158	3.26494	2.93172	3.02954	0.697141	0.371202	1.56401	1.39456	1.5939	1.00021	1.41745	0.780973	0.641768
ClG42_11g0250000	0	0	0	0	0	0	0	0	0	0	0	0	0	0	0
ClG42_10g0054300	0	0	0	0	0	0	0	0	0	0	0	0	0	0	0
ClG42_01g0265900	9.64279	10.0016	10.0879	5.32694	4.85886	5.53829	6.92392	9.63016	5.99364	9.02289	9.23084	12.0039	13.3432	11.4892	14.4702
ClG42_01g0249500	54.4429	54.1846	53.7418	26.8011	28.7627	25.9582	27.1902	35.8727	33.0529	34.7222	28.2846	29.9967	35.2093	27.2213	29.4983
ClG42_01g0158900	0	0	0	0	0	0	0	0	0	0	0	0	0	0	0
ClG42_06g0070600	734.713	733.931	777.959	879.46	856.945	896.728	786.788	759.065	791.349	700.583	723.882	744.299	776.434	625.613	620.325
ClG42_11g0206100	31.9669	38.3127	33.3364	33.9287	22.5036	26.5632	34.5857	27.8706	32.4866	20.4262	18.3098	18.7138	26.0767	18.9067	23.3433
ClG42_05g0040300	0	0	0	0	0	0	0	0	0	0	0	0	0	0	0
ClG42_07g0066200	1.55045	1.64717	3.34316	3.41593	2.03189	2.42682	1.24866	0.878352	1.36631	0.616972	0.604997	0.309749	0.307168	0.553433	0.343483
ClG42_06g0080100	0	0	0	0	0	0	0	0	0	0	0	0.05686	0	0	0
ClG42_02g0195100	3.33733	3.80678	2.73434	4.27075	5.1734	4.06247	3.95377	3.50869	3.57319	6.78276	5.32774	8.04152	8.17553	4.05958	7.95223
ClG42_06g0106100	53.3505	44.9445	45.3541	33.5513	38.1305	35.014	30.4742	35.2262	34.4823	32.5912	25.2796	29.6031	30.2074	23.4664	29.1284
ClG42_11g0161300	5.79369	3.65201	5.57828	38.2059	38.8458	32.0815	90.2069	65.8563	70.5578	68.873	106.683	81.3946	48.2101	63.4308	43.3657
ClG42_04g0015400	13.2703	13.7088	13.8605	9.06773	8.28091	8.23845	10.1266	9.85206	10.9535	10.5061	9.06929	11.8066	15.9788	11.0209	13.1458
ClG42_09g0154200	0	0	0	0	0	0	0	0	0	0	0	0	0	0	0
ClG42_04g0115300	6.69358	5.96555	5.36087	4.88021	4.87758	5.03037	4.53812	5.21244	4.67226	3.73524	3.34694	4.39848	3.67471	3.5162	4.46181
ClG42_11g0112700	0	0	0	0	0	0	0	0	0	0	0	0	0	0	0
ClG42_09g0155900	372.819	409.336	393.802	289.878	316.652	276.233	238.446	251.105	231.673	211.942	220.17	223.185	255.772	213.901	232.342
ClG42_05g0173800	24.3583	22.2816	26.1896	21.6497	21.7293	21.0632	20.2865	21.7994	21.9168	21.643	20.2872	19.9259	23.8369	21.3796	19.5535
ClG42_01g0252100	1.3958	2.16726	1.87517	0.891351	0.85822	0.67324	0.75083	1.2002	0.775937	0.966392	1.06613	1.01015	1.28081	0.769905	0.902838
ClG42_02g0188900	1.49222	2.50823	2.14977	50.534	65.4917	57.7432	38.6103	39.8062	36.4432	38.2816	26.1088	36.7095	38.3143	27.4999	30.5898
ClG42_09g0109500	0	0	0	0	0	0	0	0	0	0	0	0	0	0	0
ClG42_02g0050500	5.18088	4.18193	5.13121	15.8824	12.1051	14.0284	27.2781	28.0067	27.9374	40.6992	46.4899	47.9596	66.7805	50.2951	51.1554
ClG42_05g0121400	19.9896	21.9666	20.9665	10.9031	12.8153	10.6921	9.82079	10.8781	9.75007	10.5194	10.3018	11.463	15.2993	12.1902	15.4628
ClG42_01g0038200	18.6587	15.7269	16.4178	6.23531	4.7529	5.71249	3.19949	3.64901	3.44583	3.87277	4.64117	3.81795	3.3442	4.04359	4.23871
ClG42_05g0284400	4.93202	6.56523	4.91819	24.6982	27.5449	25.9182	22.4795	24.5753	23.741	16.0039	15.6371	11.2782	5.39292	13.3666	8.36224
ClG42_11g0080400	12.8398	0.532051	0.350648	34.5441	0.668918	12.7267	3.29463	0.620839	1.86992	6.81635	11.1242	8.00958	10.3802	0.223327	21.0762
ClG42_09g0060200	0	0	0	0	0.053211	0	0	0	0	0.039472	0	0	0.074603	0	0
ClG42_04g0118500	1.17909	1.75314	1.8368	0.173887	0.144339	0.180695	0.076331	0.014852	0.036736	0.034844	0.013671	0.034188	0.104989	0	0.036407
ClG42_06g0095100	28.5683	27.4449	25.3403	15.6622	18.1767	17.7251	16.9826	16.5607	17.0002	13.1547	12.9979	13.7116	13.3167	10.5306	13.4906
ClG42_05g0000500	53.1883	53.1522	49.3927	52.7782	46.1529	51.7673	38.3419	41.6728	39.1695	27.1552	24.4605	24.6015	25.5738	23.4228	25.0828
ClG42_03g0144100	64.1929	63.4863	62.6011	37.9839	42.2534	40.2377	27.788	27.9519	27.7474	30.9919	29.3271	28.8483	30.7781	23.109	23.4795
ClG42_05g0158900	7.76952	7.49385	7.1993	5.66095	6.13863	6.49052	5.67018	5.52788	4.70003	2.72222	2.14598	3.31876	2.09775	2.27259	1.55519
ClG42_01g0007700	0.219754	0.164152	0.237319	0.137297	0.030484	0.121892	0.102456	0	0.442494	0.094536	0	0	0.265302	0.223347	0.280196
ClG42_07g0124100	27.9497	28.5061	29.8569	20.1595	18.0235	18.964	13.2987	14.4462	12.442	13.2206	13.9564	16.3213	22.328	12.9071	19.4044
ClG42_02g0010300	3.91026	3.57197	4.82398	2.49463	2.98754	2.99174	1.91498	1.64351	2.49463	1.44627	1.21363	1.29626	1.04642	1.2419	0.971963
ClG42_10g0008100	0	0	0	0.588706	2.58881	0.906366	0.497121	0.218892	0.183851	0.399771	0.340636	0.120706	0.071218	0.210575	0.031481
ClG42_11g0097800	0	0.111078	0	0	0.233015	0	0.123317	0	0.734276	0	0.098126	0	0	0.305872	0
ClG42_02g0206500	3.79817	3.22227	3.57465	5.14583	5.14649	4.20566	4.19626	4.22865	5.00702	2.62656	1.91349	1.9814	2.80673	2.75679	2.42336
ClG42_06g0089500	0	0	0	0	0	0	0	0	0	0	0	0	0	0	0
ClG42_01g0243100	15.1755	15.1185	14.4833	9.32697	10.6415	9.36268	7.67768	8.5366	8.5503	9.75764	8.18341	7.60332	8.83816	7.51419	8.35267
ClG42_04g0016500	0	0	0	0	0	0	0	0	0	0	0	0	0	0	0
ClG42_03g0106600	12.6889	12.3989	12.9673	15.0491	19.0724	17.5897	17.8125	15.9025	13.4446	21.2673	19.1311	19.5273	23.2095	23.8208	26.9493
ClG42_10g0038100	244.19	286.355	279.25	213.404	205.822	197.179	186.289	157.408	151.422	137.889	127.567	119.593	101.722	116.54	84.8792
ClG42_06g0188300	29.4039	26.3498	28.357	17.3393	17.2833	17.4936	14.2327	11.5121	13.8858	8.36712	10.04	10.0894	7.14334	7.66656	6.78414
ClG42_02g0106600	0	0	0	0	0.094142	0	0	0	0	0	0	0	0	0	0
ClG42_02g0191300	92.2956	105.112	95.6985	99.2392	88.522	95.922	70.2096	70.2097	70.5917	45.7041	45.9558	49.5728	27.6475	32.9629	31.6791
ClG42_01g0115200	0	0	0	0	0	0	0	0	0	0	0	0	0	0	0
ClG42_05g0161200	62.8504	65.0967	61.2684	32.6127	32.9331	32.0055	23.1657	24.9871	25.2759	18.1184	16.2863	16.2416	18.8644	17.6292	15.623
ClG42_05g0085300	0	0	0	0	0	0	0	0	0	0	0	0	0	0	0
ClG42_10g0117000	0	0.122481	0	0.043859	0	0	0	0	0	0	0	0	0	0	0
ClG42_03g0067200	0	0	0	0	0	0	0	0	0	0	0	0	0	0	0
ClG42_04g0066100	15.6611	17.6905	15.0932	4.49348	4.12774	4.1165	4.84409	3.58801	2.46684	5.44058	6.61427	6.58579	8.31688	5.58059	9.29029
ClG42_05g0093300	39.4673	34.1153	35.2528	46.7717	43.8669	34.0738	18.7404	14.2277	17.5841	9.80362	10.7005	7.36474	5.22415	9.92035	5.78035
ClG42_03g0104600	3.45015	3.21127	3.49233	2.90327	2.88186	1.9685	8.96379	8.32515	6.50723	17.2637	19.4673	18.7896	26.1943	22.0959	31.9806
ClG42_05g0037500	14.751	14.575	14.1507	15.0457	13.6684	14.5733	13.3059	14.3557	12.9199	13.4308	12.799	12.6413	17.5607	16.4974	18.1756
ClG42_03g0159100	26.9463	29.4304	25.4461	40.4652	46.442	44.544	37.7062	32.8346	40.2479	35.7111	40.2627	44.6278	44.9253	33.0894	39.0024
ClG42_11g0192900	108.756	130.526	117.96	17.6949	16.4386	16.6651	8.73129	9.08862	6.60615	4.02614	4.07764	3.73731	3.65779	3.66749	2.4093
ClG42_05g0277300	0.533898	0.612297	0.356378	0.429633	0.245112	0.58887	0.280623	0.483499	0.275958	0.540648	0.374575	0.353659	0.281332	0.364874	0.271357
ClG42_07g0034300	24.37	24.2982	23.2922	13.985	13.3084	14.9548	9.92398	7.81928	9.1632	7.20875	5.47136	6.16996	6.83272	5.85275	6.37903
ClG42_01g0150300	59.7269	73.5539	67.1593	42.4952	49.8418	46.8474	38.4069	42.9217	46.6261	26.6145	27.122	23.3095	24.0333	32.6181	27.9303
ClG42_07g0128300	34.1293	37.4578	33.1805	28.451	24.0553	26.4897	24.4418	22.7914	23.0505	17.1156	16.5562	16.5349	12.0114	13.4361	12.5472
ClG42_03g0121300	0	0	0	0.03413	0	0	0	0	0	0	0	0.084809	0	0	0
ClG42_06g0008000	32.9874	32.4121	30.0809	6.83268	6.40711	6.60508	2.19192	2.7903	2.62305	2.41878	2.10898	2.83699	4.14604	1.89297	3.49659
ClG42_01g0199300	38.7739	38.5968	39.786	87.6002	88.2866	88.7504	96.9053	101.44	84.2469	84.9183	89.2977	84.9302	94.3335	113.232	104.464
ClG42_01g0018300	25.1706	29.2791	26.5043	20.2675	22.0583	21.0407	20.3786	21.2776	21.193	26.077	22.6539	24.6079	34.2028	29.1954	32.048
ClG42_07g0091900	379.355	395.887	415.395	209.324	149.664	194.908	250.935	261.26	279.602	444.316	490.74	474.371	466.142	387.94	416.031
ClG42_05g0002100	7.94008	9.01788	8.49325	2.79891	2.76862	2.71755	2.14236	2.41728	2.21894	1.70434	1.8057	1.83944	2.49534	1.74232	1.9084
ClG42_02g0100600	0.069105	0	0	0.876395	0.169664	0.488041	0.8522	0.50818	0	0.117949	0	0	0.091946	0.072498	0
ClG42_05g0031900	1.45671	2.0899	1.90555	5.2805	3.40967	4.12228	4.97882	4.25913	6.29303	5.57245	5.55816	4.77954	6.86325	8.32927	8.65242
ClG42_02g0206300	0.357452	0.812403	0.581973	2.23332	2.77039	2.66414	1.81014	1.93888	1.10319	1.18508	1.64642	0.850134	1.77715	1.79286	1.72267
ClG42_01g0228600	4.34159	5.69877	5.68502	0.773025	0.753336	1.26919	0.788434	1.45138	0.592824	2.4276	1.72086	1.91965	4.77566	3.05043	4.56245
ClG42_06g0043300	22.2949	19.1782	18.7361	29.9204	26.4701	28.4785	25.9526	21.2442	20.1377	24.5892	26.0392	31.9146	20.4804	22.3476	21.974
ClG42_01g0231200	0	0	0	0.392459	0.734673	0.581242	0.702533	0.616891	0.131937	0.268235	0.592758	0.445353	0.202068	0.173983	0.145564
ClG42_11g0030400	1.79232	2.76487	2.24695	0.930205	1.27518	1.13564	1.09406	1.07759	0.452625	0.338986	0.162799	0.149231	0.282283	0.168474	0.134023
ClG42_01g0041500	11.8856	10.0774	8.18171	6.38324	5.45666	5.63783	3.67882	2.48856	3.74318	2.98047	2.32126	2.00393	4.53906	2.58473	3.09644
ClG42_04g0008600	0	0	0	0	0	0	0	0	0	0	0	0	0	0	0
ClG42_02g0234000	0.139601	0.287573	0.23773	0.067158	0.030414	0.097623	0.061133	0.021364	0.078365	0.026286	0.013946	0.042049	0.070267	0.051963	0.028566
ClG42_09g0184600	11.688	14.5731	13.1832	13.3144	10.3211	11.6702	14.0455	9.60004	10.3789	12.0884	11.6057	11.9284	18.6531	12.2272	15.8029
ClG42_08g0007300	0.101722	0.046032	0	0	0	0	0	0	0	0.019571	0.011713	0.03518	0.078689	0.010327	0
ClG42_10g0158700	0	0	0	0	0	0	0	0	0	0.044129	0	0	0	0	0
ClG42_02g0127100	0.595274	0.686044	0.834956	0.273889	0.326005	0.212018	0.332384	0.193427	0	0.140659	0.354039	0.068232	0.361033	0.196564	0.212578
ClG42_02g0098200	0	0	0	0	0	0	0	0	0	0	0	0	0	0	0
ClG42_03g0108600	0	0	0	0	0	0	0	0	0	0	0	0	0	0	0
ClG42_05g0214100	38.6484	42.506	34.6869	7.57235	5.69529	8.77482	2.07585	2.24337	2.16476	1.53236	1.14909	1.36105	0.372559	0.683525	0.756248
ClG42_02g0158100	4.3658	3.97668	5.07404	1.89986	1.32072	1.48171	0.804483	1.18558	1.19641	0.561421	0.810755	0.587608	0.796222	0.447401	0.687903
ClG42_06g0162700	2.28144	2.58348	3.05759	2.0219	2.69189	2.24319	1.52752	1.65662	1.70264	1.26462	1.61141	1.4173	1.65262	1.62459	1.5254
ClG42_03g0063000	21.0156	23.2678	24.5774	14.4726	13.1332	12.7488	8.52368	10.248	8.29721	6.23202	6.06804	7.03309	4.64698	5.30929	3.49223
ClG42_08g0096300	1.14779	1.02177	1.26344	0.285176	0.466776	0.638919	0.3183	0.167884	0.247546	0.1468	0.245766	0.131605	0.126495	0.0805	0.244564
ClG42_10g0206900	0.195077	0.0764	0.338677	1.90427	1.90559	1.25022	2.57566	1.48277	1.40873	3.02977	1.81972	2.81939	2.95691	2.76513	3.6227
ClG42_05g0248200	39.1003	44.5887	39.7416	60.9598	53.7291	61.1422	69.0892	75.6366	67.132	81.5316	84.6921	90.3541	87.7447	74.9693	91.1646
ClG42_04g0075200	0	0	0	0	0	0	0	0	0	0	0	0	0	0	0
ClG42_03g0027700	0.56787	0.60257	0.484967	0.213311	0	0.069037	0	0	0	0.103446	0.106239	0.106265	0.43444	0	1.05809
ClG42_08g0041600	0	0	0	0	0	0	0	0	0	0	0	0	0	0	0
ClG42_07g0156800	52.929	54.8582	54.748	46.5982	46.8969	49.8184	43.2383	42.9437	40.4712	27.7867	28.923	29.507	20.9543	21.5571	20.6149
ClG42_01g0048300	10.18	7.90681	10.1123	3.93625	5.61113	5.49028	4.15386	3.9869	4.29184	3.98582	3.50958	2.73224	3.03776	2.95765	2.99163
ClG42_10g0047500	24.6427	25.1757	24.8069	17.527	18.5542	19.7846	14.1991	14.7116	15.1066	10.0879	10.4343	9.51578	8.89012	10.3761	9.53403
ClG42_07g0002400	0	0	0	0	0	0	0	0	0	0	0	0	0	0	0
ClG42_10g0147300	2.8573	2.88887	2.64874	1.12934	1.37101	0.703919	1.0439	1.37948	1.12893	0.949789	0.59407	0.641049	1.14214	0.920816	0.828897
ClG42_06g0124200	150.994	142.171	129.423	79.2084	81.3749	73.9184	57.0089	67.519	60.8702	45.3195	43.5761	36.2892	23.7951	32.4617	27.2304
ClG42_01g0172100	55.5011	48.9768	40.7892	26.4524	28.3029	37.1616	14.2428	13.3479	15.8507	18.1715	16.4322	18.9856	9.44	8.84794	11.7646
ClG42_11g0143900	0	0	0	0	0	0	0	0	0	0	0	0	0	0	0
ClG42_09g0030600	0	0	0	0	0	0	0	0	0	0	0	0	0	0	0
ClG42_06g0052700	23.9585	26.2729	27.0429	20.96	21.3554	21.7299	25.5046	24.9428	23.8153	32.1915	31.125	31.9284	33.9095	29.6235	30.8126
ClG42_01g0224600	21.6584	24.1705	22.187	14.6447	15.1977	15.0356	20.3818	17.5826	19.2732	23.4137	26.366	28.0777	38.422	27.3434	32.8518
ClG42_08g0124200	10.9612	8.67217	8.12944	6.34218	8.33418	4.7331	4.8105	7.50147	5.80101	8.40254	7.6797	8.1325	16.1904	12.4839	14.6954
ClG42_09g0003000	34.2713	30.9564	29.5687	49.3021	64.5324	53.0865	92.6715	97.0807	81.535	93.3355	99.9037	93.7359	82.9714	89.9541	95.9851
ClG42_11g0164400	2.7318	2.58412	2.59396	3.36037	2.62107	3.15059	2.9106	3.59337	3.46805	3.41899	3.42279	3.25346	4.52867	3.13581	3.16284
ClG42_09g0185200	0.38393	0.305934	0.424697	0.122617	0.113308	0.11153	0.277188	0.183229	0.115456	0.091793	0.155497	0.054542	0.065843	0.120749	0.081565
ClG42_02g0207600	0.392956	0.183838	0.140617	0.485139	0.086468	0.275352	0.450932	0.484142	0.528818	0.330825	0.335063	0.157494	0.166531	0.246714	0.331096
ClG42_04g0109400	19.2855	22.6764	19.024	23.8091	31.1815	29.6952	47.208	45.7575	51.2195	68.0454	64.5604	70.4674	82.2114	77.4848	84.6879
ClG42_09g0137100	0	0	0	0	0	0	0	0	0	0	0	0	0	0	0
ClG42_02g0040100	0	0	0	0	0	0	0	0	0	0	0	0	0	0	0
ClG42_08g0193200	3.2399	3.12957	2.64341	3.6209	2.66578	2.74089	2.67106	3.13198	2.88478	4.12004	3.70449	3.9771	6.51662	4.10581	5.57097
ClG42_04g0037700	18.9685	22.1898	21.2302	90.4023	76.9772	67.6861	122.178	147.014	123.293	126.387	123.538	104.933	93.6695	157.407	130.298
ClG42_10g0200500	0	0	0	0	0	0	0	0	0	0	0	0.029309	0	0	0
ClG42_11g0267300	0	0	0	0	0	0	0	0	0	0	0	0	0	0	0
ClG42_08g0162500	64.5202	64.5478	59.7848	40.3375	57.9919	51.8047	41.267	43.7828	39.6746	33.9517	34.782	35.4282	31.3155	22.7965	27.3514
ClG42_02g0200300	31.0225	27.4365	27.0205	40.6964	51.7954	42.7311	59.0156	73.1147	56.0502	68.1149	69.3211	62.4162	94.5187	96.1915	101.881
ClG42_11g0060900	27.319	29.1067	25.3958	8.11563	6.31733	6.77743	5.19341	4.88706	5.00177	4.30752	3.4796	3.96945	6.51515	3.8088	4.72475
ClG42_09g0039400	12.1792	13.3922	13.1717	13.2431	12.7573	13.9671	17.4676	15.4724	15.8414	22.0704	22.5891	19.418	23.0449	24.5217	23.4455
ClG42_01g0264500	13.6964	12.5597	11.7149	6.55233	6.56656	7.24359	3.3276	2.6168	3.91262	2.32646	2.35559	2.88456	2.5796	2.57787	1.95023
ClG42_07g0134500	11.1592	8.84237	7.58941	6.28208	5.6954	4.60154	3.06555	2.86431	2.59541	1.22038	1.13827	0.725693	1.18766	0.969929	1.38182
ClG42_11g0124700	29.4186	31.2853	32.3173	11.3313	12.2476	11.7594	9.44865	10.3155	8.44752	11.7818	14.5674	13.6419	21.8119	14.8675	17.1204
ClG42_09g0070400	2.87777	2.66251	2.89143	2.44023	3.01972	2.69139	3.01939	3.58385	3.57608	3.34941	3.43015	3.46143	4.59365	4.56545	5.2338
ClG42_03g0141200	78.1862	90.6757	82.3266	66.7012	67.1326	68.2543	57.4538	56.9983	57.4201	45.1163	43.7247	48.3259	41.7827	38.7012	43.2049
ClG42_05g0101900	0	0	0	0	0	0	0	0	0	0	0	0	0	0	0
ClG42_08g0086700	0.092705	0.231442	0.207159	0.109924	0.120104	0.054064	0.144381	0	0.050876	0	0	0.093568	0.160797	0.05379	0.055803
ClG42_04g0130300	0	0	0	0.293286	0.284646	0.339677	0.87298	0.707803	0.861853	0.458802	0.21013	0.410836	0.236958	0.649315	0.354011
ClG42_01g0002900	1.6697	0.978735	1.3818	1.4087	1.4426	1.74017	2.50345	2.52426	2.14048	3.57881	3.82178	3.18879	4.25434	3.98567	3.94066
ClG42_01g0141100	0	0	0	0	0	0	0	0	0	0	0	0	0	0	0
ClG42_09g0004800	0.211497	0.366819	0.305355	0.604798	0.740798	0.965597	0.381648	0.3965	0.427728	0.237283	0.209942	0.258197	0.149052	0.399702	0.434056
ClG42_04g0035700	2081.67	2217.29	2125.34	601.772	768.636	643.814	390.225	399.384	368.401	458.041	466.709	507.088	681.417	525.771	585.29
ClG42_02g0049700	0.362463	0.259371	0.522206	0.326527	0.271281	0.167491	0.135809	0.092561	0.150285	0.156726	0.039858	0.167653	0.095319	0.084173	0.100632
ClG42_07g0169000	27.8395	28.8681	26.2595	18.5498	16.6717	19.3184	14.3637	12.0791	13.9648	8.54484	8.63058	7.62348	6.99892	6.57578	5.77763
ClG42_07g0043900	11.7521	13.204	10.6057	13.1832	9.78128	10.8615	23.1508	19.0922	23.2122	35.139	34.4451	38.4772	43.872	37.4689	43.7085
ClG42_09g0157800	0.254001	0.388924	0.149202	0	0	0.130686	0.149084	0	0.02876	0	0	0	0	0	0.126534
ClG42_05g0212500	0	0	0	0	0	0	0	0	0	0	0	0	0	0	0
ClG42_01g0108400	3.41685	4.47953	3.62977	1.29366	1.94604	1.48155	1.58577	1.31488	1.35878	1.26762	1.07514	0.909535	0.742029	0.435158	0.570748
ClG42_05g0081600	4.88968	3.72957	4.88543	4.23397	3.65439	2.9238	3.56231	3.16529	3	3.29661	2.93047	2.78633	4.34903	2.96096	3.15803
ClG42_04g0071000	34.3446	24.3579	25.627	17.4983	20.0049	14.4691	12.8116	11.1243	14.4851	5.44185	4.31711	4.75862	6.45441	2.76129	2.74955
ClG42_01g0179900	2.35562	2.95914	2.19923	2.30841	2.90887	3.05843	2.00799	2.79012	2.35627	2.4209	2.31161	1.60649	1.80638	1.70127	1.70987
ClG42_01g0002600	59.1513	92.2211	89.7948	83.9365	56.8607	69.9819	51.3651	47.98	51.3161	29.4768	28.3924	26.9619	25.5585	26.5907	21.4811
ClG42_05g0113400	49.2863	50.1485	46.8889	24.2639	22.3833	23.6991	20.1527	21.4377	20.1088	20.5568	19.0392	17.9831	11.9624	19.4046	12.5352
ClG42_02g0182800	65.0504	62.1072	63.8921	46.0141	47.8358	48.6742	51.638	51.0292	49.5577	46.9943	47.0057	47.07	65.4438	49.5063	68.2397
ClG42_09g0111100	0.822938	1.86036	1.24665	0.065889	0.278435	0.170841	0.109068	0.041538	0.042134	0.068521	0.037345	0	0	0.037918	0.023161
ClG42_10g0120300	19.0004	20.8614	19.1669	14.9436	17.9616	15.2757	15.9826	17.1685	16.5246	19.6739	17.7701	20.2518	26.9373	18.8707	27.4796
ClG42_10g0185400	8.69478	7.26985	8.83363	2.47362	3.4564	3.68025	3.25914	4.79859	2.09027	6.61399	7.33265	11.0348	12.6247	10.1851	9.92605
ClG42_03g0010600	1.93074	2.12166	1.70551	2.93169	2.93911	2.80045	4.85288	5.00333	4.18781	5.27983	5.71055	6.54796	12.0725	8.66818	11.4999
ClG42_09g0072800	5.01426	5.25693	3.91709	3.35023	4.22873	4.80821	5.97079	6.24968	5.39792	4.19323	4.33302	6.02718	5.13985	3.86533	3.97185
ClG42_02g0000700	5.01491	5.39126	5.87059	5.06113	6.15012	7.0515	4.84012	4.69734	4.72638	3.89332	3.25716	3.08183	2.2196	6.53211	4.22499
ClG42_09g0063800	85.9163	83.8438	80.6693	54.5508	61.1332	57.332	46.9115	43.5998	45.6646	52.2847	49.3119	55.7691	93.7308	61.7713	86.082
ClG42_02g0046500	0	0	0	0	0	0	0	0	0	0	0	0	0	0	0
ClG42_06g0020600	0	0	0	0	0	0	0.029865	0	0	0	0	0.028618	0.085669	0	0.013561
ClG42_05g0079200	19.4801	18.6882	20.379	10.4145	9.18517	10.4591	7.92519	6.37541	6.8208	5.02322	5.51349	5.83311	6.83156	4.31587	5.77616
ClG42_05g0111800	1.22252	0.991735	1.19494	3.20298	2.89228	3.70277	3.04838	4.3633	5.1516	4.5514	3.87597	5.50444	1.85285	2.25373	1.7175
ClG42_07g0143600	65.1178	66.0977	68.7799	64.7055	65.6885	65.1818	53.9112	50.2123	47.3025	37.2123	38.8825	40.9668	27.9432	34.421	29.9545
ClG42_04g0134100	32.3871	36.6365	34.3664	19.8202	16.8567	21.0954	16.2032	16.0865	14.4316	12.5276	12.9218	13.0104	8.16838	8.8334	7.29733
ClG42_08g0188100	3.00836	2.66714	2.81678	0.973294	0.908065	0.930607	0.880269	0.799691	0.925685	0.55463	0.754968	0.774426	1.08792	0.709885	0.582802
ClG42_11g0128700	29.1137	39.0559	33.4319	46.3995	44.521	45.8793	63.1711	54.337	57.0711	53.2299	56.5859	52.0164	54.4604	54.2938	50.7736
ClG42_07g0100500	0	0	0	0	0	0	0	0	0	0	0	0	0	0	0
ClG42_05g0118400	94.7717	96.5385	103.159	76.5705	72.6363	74.1956	83.8991	76.9341	76.02	97.6319	95.2332	88.9592	127.776	116.679	121.038
ClG42_05g0016500	0.390512	0.426263	0.564068	0.052458	0.132168	0.087741	0.0721	0.030621	0.025644	0.052558	0.072154	0	0.109186	0.109201	0.075347
ClG42_06g0083400	0	0	0	0	0	0	0	0	0	0	0	0	0	0	0
ClG42_01g0036200	92.4631	101.232	93.1104	96.4945	93.3809	94.9968	88.0571	75.1575	74.3638	70.4134	64.7335	72.2686	70.2723	58.0539	57.7356
ClG42_11g0226700	0	0	0	0	0	0	0	0	0	0	0	0	0	0	0
ClG42_05g0143300	0.483511	0.613417	0.787482	0.695326	0.278535	0.499082	0.619714	0.809019	0.660097	1.4791	0.524377	1.35655	1.55039	0.542929	0.803849
ClG42_03g0081300	11.7496	13.7913	13.1916	8.44532	8.67003	7.47653	6.00211	4.65456	4.94081	4.38728	4.02112	3.53366	3.82375	3.30963	2.18634
ClG42_11g0022500	0	0	0	0	0	0	0	0	0	0	0	0	0	0	0
ClG42_11g0010700	0	0	0	0	0	0	0	0	0	0	0	0	0	0	0
ClG42_02g0085600	0	0	0	0	0	0	0	0	0	0	0	0	0	0	0
ClG42_08g0052100	36.8959	41.2655	41.5247	18.3175	16.6259	16.4239	11.1251	11.696	11.3444	8.23761	7.83979	8.38524	11.5859	7.09504	9.07507
ClG42_05g0064900	38.8601	38.2811	37.3221	25.1609	23.0932	24.5983	31.9189	34.5814	32.6623	34.5569	35.1407	40.5971	43.282	32.5539	48.0656
ClG42_05g0152700	0	0	0	0	0	0	0	0	0	0	0	0	0	0	0
ClG42_06g0191700	0.601847	0.761413	0.877698	0.766852	0.491124	0.501412	0.869208	0.732124	0.961042	0.527394	0.438457	0.559126	0.623825	0.555778	0.613044
ClG42_02g0088400	0	0	0	0	0	0	0	0	0	0	0	0	0	0	0
ClG42_08g0029000	0	0	0	0	0	0	0	0	0	0	0	0	0	0	0
ClG42_06g0143700	78.1214	100.715	90.1274	40.0853	29.5684	34.6966	94.4476	84.5356	65.4224	183.043	178.756	234.131	256.45	193.989	211.333
ClG42_02g0149000	125.334	146.591	133.803	112.543	108.368	117.634	100.203	94.186	89.4258	75.4799	74.8175	86.4268	65.7084	50.86	55.4008
ClG42_03g0107400	0	0	0	0	0	0	0	0	0	0	0	0	0	0	0
ClG42_09g0224100	4.60865	3.72609	4.77841	4.77568	2.22783	3.52421	3.75953	3.12905	3.56331	1.71242	2.81559	1.75887	1.79775	2.73674	2.5608
ClG42_05g0260400	4.50327	4.26702	4.1909	4.0679	3.45439	3.49179	5.72209	5.14451	4.87177	6.32395	6.96208	7.06934	9.88238	8.41136	8.97096
ClG42_04g0055900	10.0697	9.10911	9.40908	7.48919	6.42975	6.14886	7.62242	7.1149	6.57976	7.13913	8.43598	7.85682	10.9079	7.92062	8.74553
ClG42_07g0023600	0	0.05846	0.013411	0.089213	0	0	0	0	0.061962	0	0	0.019736	0	0.107335	0.023579
ClG42_10g0152000	285.026	302.308	320.582	439.385	381.36	428.897	312.372	284.864	290.818	215.121	216.003	205.28	208.753	171.621	175.555
ClG42_03g0177200	159.375	175.876	167.478	207.749	208.387	200.01	236.049	231.229	220.252	229.46	222.634	240.561	227.821	206.078	224.16
ClG42_01g0058700	1.60252	0.91393	1.60706	0.278643	0.627054	0.352036	0.144074	0.123468	0.141284	0.076839	0.098557	0	0.136321	0.123909	0
ClG42_05g0062500	31.0688	28.1838	27.8214	29.5004	30.983	30.3687	28.4134	31.6807	30.1294	38.4285	31.6902	28.462	22.2267	24.6059	20.274
ClG42_08g0016800	14.5001	14.4508	13.7129	9.84596	10.7453	11.3953	8.40665	10.076	7.72942	8.92142	9.74336	10.1039	7.43591	7.4179	8.04492
ClG42_05g0014900	16.9669	19.0701	18.0911	7.3882	5.96581	6.4978	3.94135	3.61397	6.27686	1.93556	2.68043	2.28024	2.10788	1.93017	1.3748
ClG42_08g0024200	0	0	0	0	0	0	0	0	0	0	0	0	0	0	0
ClG42_07g0115500	16.2121	20.9274	21.2477	14.121	13.8104	13.3792	7.57548	8.31875	8.06191	4.58444	5.36727	4.77627	4.33863	3.7979	3.97603
ClG42_02g0137300	0.725439	1.12255	0.843533	0.636434	0.540625	0.46294	0.707635	0.856003	0.589213	0.605549	0.794154	0.819082	1.42331	0.728225	0.851807
ClG42_08g0106500	0	0	0	0	0	0	0	0	0	0	0	0	0	0	0
ClG42_11g0185400	6.80059	5.94875	6.22694	6.52935	6.24359	7.30234	8.25774	9.75309	8.09814	7.83237	8.20093	8.23574	11.3215	10.0218	12.544
ClG42_11g0170900	0	0	0	0	0	0	0	0	0	0	0	0	0	0	0
ClG42_11g0141200	0	0	0	0	0	0	0	0	0	0	0	0	0	0	0
ClG42_09g0141000	17.7165	20.212	18.9805	16.6561	14.9887	14.6955	12.7227	11.9671	10.874	10.5999	12.0466	10.8438	13.1624	10.3634	11.1051
ClG42_05g0226300	42.9413	41.4199	42.9777	26.7922	31.9845	27.8616	27.4861	30.5494	26.9225	39.2938	38.9326	39.2562	53.7363	38.3819	47.6124
ClG42_02g0162100	0.042477	0.043793	0.150582	0	0.038727	0.043592	0	0	0.039903	0	0	0	0.044113	0	0
ClG42_09g0209600	0	0	0	0	0	0	0	0	0	0	0	0	0	0	0
ClG42_11g0187300	6.06301	5.44386	5.45102	1.57394	1.42447	1.4923	2.10331	1.64255	1.9709	1.91398	1.83654	1.68907	1.31236	1.5566	1.56004
ClG42_01g0206700	0.032027	0.027645	0.054063	0.049171	0.029744	0.019039	0.027091	0	0	0.026351	0	0.053511	0.028296	0	0
ClG42_08g0106300	13.3382	13.8193	13.9938	11.5523	10.7481	10.1496	8.82512	11.0064	8.35226	6.77159	7.4045	6.58758	5.6735	5.64136	5.86003
ClG42_01g0180700	49.8343	48.8261	43.3345	117.42	124.072	102.36	190.611	252.415	228.104	231.653	207.679	185.112	197.198	265.595	218.836
ClG42_02g0150800	9.5114	9.1939	7.89045	2.0879	2.25661	1.63533	0.922374	1.72926	0.787743	1.63267	1.69143	1.37365	1.98008	1.30571	0.708424
ClG42_09g0229700	0	0	0	0	0	0	0	0	0	0	0	0	0	0	0
ClG42_02g0205400	46.2322	47.9782	45.8223	39.1927	41.7779	42.3378	44.3831	43.4745	42.5914	47.3032	48.9766	55.4656	65.5746	52.2687	64.9534
ClG42_10g0210100	40.7317	45.5483	46.2362	56.306	45.8356	52.5353	65.5604	60.1819	58.6977	80.5115	88.6168	103.771	118.105	81.0464	118.56
ClG42_05g0185700	3.7075	2.71555	1.85352	10.8892	10.254	11.865	14.075	13.2458	10.7328	15.5227	15.3484	19.2888	27.0784	19.3311	21.6801
ClG42_10g0161600	19.7369	21.6533	22.1031	6.85705	7.18958	6.45983	3.48666	3.86551	3.73994	2.13563	1.86592	1.77091	2.21224	1.87658	1.76528
ClG42_06g0058000	82.9211	85.948	83.1472	83.8833	81.0823	77.8703	62.6439	49.1978	53.6133	45.8194	41.7354	50.0807	28.9522	29.4167	31.4471
ClG42_05g0251100	11.0511	11.1663	11.9701	5.53144	5.64455	5.34634	5.28134	5.83796	5.34249	6.20922	5.73996	6.13035	7.39312	6.22368	6.87597
ClG42_04g0047100	0	0	0	0	0	0	0	0	0	0	0	0	0	0	0
ClG42_04g0076000	7.13841	7.32434	6.66492	4.0841	3.60352	4.27624	3.94925	3.93897	3.15014	4.60677	3.83551	3.79377	5.59108	4.52718	3.82477
ClG42_01g0078800	0.776655	0.79158	0.714014	0.402921	0.329966	0.373974	0.478466	0.319362	0.231824	0.648703	0.587921	0.586086	2.16081	0.798145	1.50955
ClG42_01g0025300	135.636	141.49	143.059	149.572	134.096	133.377	137.054	115.434	133.725	119.1	121.615	116.667	132.069	121.069	120.907
ClG42_08g0010400	0	0	0	0	0	0	0	0	0	0	0	0	0	0	0
ClG42_06g0063300	0	0	0	0	0	0	0	0	0	0	0	0	0	0	0
ClG42_01g0182700	0	0.033853	0	0.022412	0	0	0	0	0	0	0.020853	0.032632	0.033666	0.032489	0.084484
ClG42_10g0006200	70.3818	78.0878	75.5861	64.6567	58.6138	65.967	48.2606	40.5323	42.9695	39.9008	39.5424	44.7578	35.1452	32.5312	32.1937
ClG42_10g0040500	96.6069	52.7737	62.2546	130.481	148.514	144.509	255.722	225.228	262.104	506.479	462.445	455.969	387.476	855.033	574.627
ClG42_05g0208600	0.744855	0.87256	0.589972	0.243453	0.314272	0.289554	0.103808	0.584894	0.181509	0.449773	0.193775	0.238321	0.066297	0	0.034589
ClG42_09g0198700	13.3772	14.1049	12.8474	6.0616	7.9346	7.36694	5.26277	4.30107	3.4827	4.79865	5.90971	3.89187	5.63811	5.82913	5.78736
ClG42_08g0008000	1.74829	1.66978	2.19652	0.731323	0.605395	0.901322	0.763712	0.881887	0.812397	0.870679	1.01995	1.22431	1.24079	1.36489	1.243
ClG42_10g0156200	0.066297	0.099232	0.096194	0	0.056185	0.159966	0.119259	0.030844	0	0.079139	0.080721	0	0.042543	0.050963	0
ClG42_03g0032300	1.43252	1.25092	1.56431	1.1092	1.50708	0.87705	0.875452	1.46919	1.5402	0.651028	0.442672	0.315927	0.399539	0.318576	0.715743
ClG42_08g0113700	0.056373	0	0	0.051069	0.220445	0.138579	0.173723	0.063365	0.194431	0.72726	0.345741	0.456835	0.081503	0.067982	0.429805
ClG42_01g0067400	0	0	0	0.059314	0.077903	0	0.187287	0	0	0	0	0	0	0	0
ClG42_05g0192100	14.7023	16.4807	18.7088	8.85988	6.45226	6.35287	4.99181	4.68699	6.59445	3.14937	2.80514	2.46889	2.76481	2.3835	2.30438
ClG42_02g0124200	16.2179	15.1209	15.3744	2.79887	4.47962	3.03545	1.89215	1.60913	1.42864	1.46443	1.22172	1.37198	1.20967	0.936664	1.766
ClG42_08g0056300	0	0	0	0	0	0	0	0	0	0	0	0	0	0	0
ClG42_05g0091300	0.265465	0.425967	0.21688	0.081181	0.185047	0.095555	0.115564	0.189327	0.082486	0.057535	0.025521	0.043946	0.04414	0.100683	0
ClG42_09g0222500	4.58637	3.58845	4.74594	1.42598	2.10533	1.72787	0.870551	1.22847	1.54796	0.643647	1.17342	1.11257	1.20278	0.900733	1.28498
ClG42_04g0048900	0	0	0	0	0	0	0	0	0	0	0	0	0	0	0
ClG42_03g0074600	88.9953	86.2005	84.5445	68.1017	65.2927	72.6817	62.3912	59.2405	63.5729	58.588	58.8367	53.2656	48.2106	46.1869	43.7854
ClG42_05g0217200	4.55377	3.21213	4.36248	6.91349	5.83021	7.26102	3.5879	3.82743	5.14149	1.91002	1.83063	1.85333	1.81024	1.1248	1.33065
ClG42_10g0046900	26.8446	29.5768	30.9824	26.6135	24.2825	28.3539	23.4284	25.7198	21.3888	22.9234	22.0784	23.3504	25.4262	26.2385	24.4133
ClG42_07g0060100	0.452934	0	0.37835	0.313103	0.172793	0.437867	0.092603	0.261044	0.404626	0.292769	0	0	0.182791	0.221198	0.120362
ClG42_02g0245700	5.73662	6.09312	4.95793	3.31572	4.90552	5.15329	8.79326	8.39844	6.83827	9.55584	13.5977	12.7512	6.20235	10.7031	8.51299
ClG42_10g0205100	8.05106	4.43482	8.32075	8.89715	6.47809	7.38406	6.38932	6.84549	8.86123	8.23737	7.86782	8.03286	9.11705	7.45584	8.74212
ClG42_02g0179500	232.266	251.868	212.844	221.417	201.471	225.774	212.461	198.457	217.513	173.555	169.572	201.293	268.553	150.639	253.97
ClG42_01g0135500	34.927	29.0203	35.6268	26.3732	25.0701	19.6658	20.9368	28.4417	23.3237	32.6673	30.4442	28.8659	45.7402	42.5937	47.0725
ClG42_01g0215300	48.4276	50.4255	49.2981	86.338	86.9241	91.9178	100.541	97.3982	95.6731	110.381	105.928	98.263	138.202	115.745	119.05
ClG42_08g0115700	0.074226	0.040227	0.081721	0.068858	0.04877	0.083307	0	0.061111	0.09802	0.093134	0.069127	0.061212	0.084192	0.03645	0.043186
ClG42_06g0100200	0.975642	2.17526	1.1207	0	0.251719	0	0.147979	0.290982	0.445582	0.523262	0.461344	0.387117	0.972862	1.26808	0.957766
ClG42_09g0147400	10.3717	11.0576	11.0208	10.0789	8.00172	9.05987	8.26292	6.64871	8.05615	5.3166	5.4177	6.5872	5.90263	5.20278	5.23189
ClG42_02g0054600	67.3974	70.1537	68.6292	34.6201	33.4931	33.4921	19.0238	20.185	20.4038	14.5602	16.0175	14.7951	17.4992	11.9803	13.9908
ClG42_11g0121700	2.2357	2.09432	1.42634	0.332961	1.46402	0.428638	0.486249	0	0.389232	0.593429	0.24659	0.576845	0	0.100851	0.158296
ClG42_09g0024700	0.262952	0.356189	0.399147	0.052515	0.163184	0.124481	0.096936	0.046325	0.101338	0.082267	0.027985	0.062259	0.085113	0.069022	0.143293
ClG42_05g0125500	0	0	0	0	0	0	0	0	0	0	0	0	0	0	0
ClG42_10g0054100	0	0.084636	0	0	0.161651	0	0.064158	0	0	0	0.072013	0.156023	0.083894	0	0.092498
ClG42_09g0090700	4.32125	5.36476	4.51646	1.03289	1.2651	1.20224	1.75555	1.66641	1.15465	2.2316	2.40315	2.72186	4.72431	2.24529	3.75781
ClG42_07g0147800	44.1524	45.4688	44.0493	37.5871	37.6884	38.1689	31.1167	32.4252	32.0918	27.271	26.6572	25.6278	24.7489	23.9228	24.909
ClG42_08g0102100	40.9355	42.6682	39.3133	20.0375	23.1867	24.597	32.6514	31.6139	28.1647	41.4919	43.2612	44.2533	55.6576	44.3208	52.9962
ClG42_11g0143400	0.028019	0	0.032249	0	0	0	0	0	0	0.028253	0.068525	0.079385	0	0	0.022886
ClG42_09g0014600	0	0	0	0.044755	0.032111	0.026782	0	0.046655	0.049944	0.094184	0.050538	0	0	0	0.099243
ClG42_07g0060300	0	0	0	0	0	0	0	0	0	0	0	0	0	0	0
ClG42_05g0097000	0.030954	0.039153	0	0	0.083048	0	0	0	0.081812	0	0.033242	0.100159	0.038669	0.026965	0.072997
ClG42_02g0043200	78.5134	79.0427	83.9542	55.8855	44.0605	48.9778	43.2404	45.7952	39.8597	55.2214	47.3921	57.4315	68.4778	66.4737	70.8527
ClG42_04g0112000	0	0.065862	0.067365	0.049427	0.08552	0	0.103018	0.057279	0.052533	0.073664	0.120055	0.265469	0.32426	0.653434	0.202131
ClG42_09g0033300	12.8082	13.7819	14.0044	7.32236	7.74012	8.24405	6.82279	6.93436	7.11021	6.95485	6.02985	7.47867	13.4576	8.36921	9.58393
ClG42_02g0052600	0	0	0	0	0	0	0	0	0	0	0	0	0	0	0
ClG42_11g0077200	0.064783	0	0.071846	0	0.167481	0.024131	0.07442	0	0	0	0	0	0.326476	0	0
ClG42_09g0119800	1.5649	0.303883	0.851569	0.75639	0.489467	1.07647	0.067665	0.439496	0.702944	1.01849	0.505255	0.422335	0.251551	0.050514	0.090801
ClG42_11g0256500	0	0	0	0	0	0	0	0	0	0	0	0	0	0	0
ClG42_11g0229700	0	0	0	0	0	0	0	0	0	0	0	0	0	0	0
ClG42_01g0178500	0.376281	0.092277	0.120494	1.08712	2.0151	1.63865	0.462698	1.08772	0.924111	0.970078	0.834445	1.34661	0.965473	1.14945	1.48293
ClG42_08g0013400	0.136776	0.153618	0.173245	0.041354	0.021815	0	0.028721	0	0.028153	0.113196	0.241315	0.140781	0.194273	0.244733	0.01744
ClG42_05g0046400	30.0731	29.9347	31.6776	18.1781	13.3244	16.7581	13.5862	14.6097	14.5644	14.9627	11.4465	12.3649	9.37284	8.64906	9.22523
ClG42_08g0149800	7.14249	7.83235	11.1187	25.0357	22.6447	22.3716	24.4786	24.7617	27.7643	20.2083	21.6627	16.8367	17.1234	20.7602	14.7862
ClG42_11g0246900	0	0	0	0	0	0	0	0	0	0	0	0	0	0	0
ClG42_09g0022700	0	0	0	0	0	0	0	0	0	0	0	0	0	0	0
ClG42_05g0123900	1.55906	1.41828	1.46834	0.410475	0.339448	0.241793	0.248897	0.40725	0.268008	0.467469	0.288488	0.449175	0.446712	0.336363	0.532327
ClG42_08g0031400	0	0	0	0	0	0	0	0	0	0	0	0	0	0	0
ClG42_07g0145400	41.7018	39.7701	38.8955	29.1211	28.4288	27.4393	20.0995	17.5574	19.2559	15.3787	14.6702	11.2489	12.168	10.8426	11.3959
ClG42_11g0163200	19.2409	21.3477	19.1232	7.20236	7.98269	8.38085	8.83723	10.0629	8.07287	12.2161	14.03	16.3096	23.9917	14.4111	20.2585
ClG42_10g0186800	0	0	0.039544	0.43769	0.659353	0.482457	0.164991	0.621949	0.538283	0.312136	0.313096	0.514308	0.161337	0.47575	0.5603
ClG42_11g0057000	8.78607	8.46394	7.62831	7.22509	9.13961	8.81076	6.86466	9.07917	12.1826	8.25512	7.92213	6.78533	5.41987	5.85196	4.45802
ClG42_05g0280700	0	0	0	0	0	0	0	0.022433	0	0	0	0	0	0	0
ClG42_08g0093800	153.381	162.431	149.495	159.32	158.557	163.507	175.186	190.291	164.709	172.441	189.05	188.642	228.082	192.901	217.712
ClG42_11g0200200	45.2329	36.5041	48.7833	50.3573	61.0011	51.1933	35.6783	29.8023	44.0043	25.4007	18.939	20.7322	20.4023	14.6473	17.2503
ClG42_04g0110200	0	0	0.093042	0	0.179106	0	0	0	0	0.157312	0.144149	0	0.189873	0.235845	0
ClG42_11g0073700	183.338	166.734	160.736	616.999	707.484	635.984	915.886	981.842	986.758	1131.79	1060.49	1071.57	1393.49	1501.85	1458.93
ClG42_08g0104900	17.8173	23.5633	21.7695	13.2902	13.5558	14.366	11.8465	11.1875	9.45783	8.33929	8.33869	9.05096	8.71916	7.68049	7.51046
ClG42_01g0113500	0	0	0	0	0	0	0	0	0	0	0	0	0	0	0
ClG42_04g0091100	0.909944	0.903089	0.772627	1.35826	1.50675	1.83307	1.77959	2.17847	1.18501	1.8508	1.77509	2.12323	2.21457	1.7683	3.04312
ClG42_05g0163300	86.6272	90.7725	97.9852	83.0249	79.8977	80.1617	62.179	55.1369	74.9458	57.1466	51.6519	53.1915	42.9582	40.9544	35.0881
ClG42_01g0250400	6.02269	5.75563	6.09738	40.8055	66.9245	58.6917	51.0524	43.1406	52.9592	48.3569	62.3766	42.2002	21.0645	32.1344	25.0029
ClG42_03g0154600	0.494221	0.591983	0.470318	2.33812	2.32539	2.54824	5.18229	6.51557	6.8307	5.97511	7.06226	5.02876	4.28684	8.84041	4.3723
ClG42_08g0063500	51.6687	53.2765	48.7285	46.7191	46.8086	45.643	53.9843	60.5979	58.2628	47.6159	57.6874	54.0057	69.626	56.4611	64.729
ClG42_08g0150000	0.271275	0.109645	0.165743	0	0	0.05503	0	0.021953	0	0.028892	0.028585	0.067769	0	0	0
ClG42_10g0089000	23.814	22.7211	25.1232	5.6763	6.17956	5.06525	1.87264	4.32869	3.64719	1.37031	2.24889	1.80304	2.20551	0.978021	1.20586
ClG42_05g0040800	18.69	19.0734	21.037	17.8511	19.2803	18.1445	20.4808	17.1043	15.7087	16.7465	16.0158	16.3258	15.208	14.2414	14.2418
ClG42_07g0099600	248.038	240.653	261.051	162.409	167.384	159.217	135.998	136.173	137.815	119.226	120.677	112.056	105.202	107.125	91.4399
ClG42_06g0080800	7.14015	7.66485	8.41238	5.38316	3.34608	4.93801	3.75924	4.2285	3.36948	3.06393	2.54521	2.19639	3.53002	3.14046	3.5542
ClG42_11g0238300	0	0	0	0	0	0	0	0	0	0	0	0	0	0	0
ClG42_11g0023900	0.034435	0.018488	0.014767	0.019162	0.016444	0	0.040683	0	0.03638	0	0.047087	0	0	0.020389	0
ClG42_06g0118600	0.196367	0.291026	0.15206	0.050266	0.066728	0.091493	0.096898	0.084213	0.053798	0.106237	0.081055	0.065066	0.034886	0.021854	0.049663
ClG42_11g0229500	0	0	0	0	0	0	0	0	0	0	0	0	0	0	0
ClG42_05g0286700	0.160485	0.073239	0.086771	0	0.119273	0.032938	0	0	0.14773	0	0	0.076135	0	0	0
ClG42_05g0056600	0.792729	1.33669	1.20453	1.04881	0.917297	0.863784	1.05182	0.742588	0.588773	0.951845	0.892463	0.933757	0.907201	0.483306	0.57464
ClG42_05g0067700	36.2143	48.5601	42.9092	43.242	39.7969	34.4823	43.9001	41.2982	43.0165	34.5653	30.4265	28.8574	32.6861	33.4685	25.1542
ClG42_01g0252800	0.347552	0.141851	0.30127	0.094443	0.251155	0.184943	0.204485	0.213882	0.269878	0.277303	0.218682	0.312606	0.110828	0.109832	0.038997
ClG42_07g0005800	13.2674	11.0298	12.2289	13.902	11.6807	11.523	8.30789	7.88166	9.27092	5.00037	5.25824	5.37581	8.15317	4.19065	6.39352
ClG42_06g0002300	0.200167	0	0.28493	0.079031	0	0.200945	0	0.101668	0	0.114159	0.129347	0.065627	0.238627	0	0.126378
ClG42_11g0097300	43.1253	42.0625	40.7458	33.9309	34.4515	37.9506	34.0597	32.2505	32.2614	34.0908	34.3876	37.0765	43.5112	36.7308	39.0104
ClG42_10g0037600	8.75325	7.79661	8.66276	5.92998	6.96006	6.52064	6.46624	7.56687	6.26468	7.66458	7.70307	7.68211	8.80294	8.24066	9.93115
ClG42_06g0039700	38.7933	38.7237	37.9754	19.8902	20.7812	18.8003	12.8663	12.8292	11.8928	8.03104	7.95568	8.19533	7.32823	7.77849	6.45491
ClG42_06g0156300	0	0	0	0	0	0	0	0	0	0	0	0	0	0	0
ClG42_08g0000200	0	0	0	0.008334	0.008785	0	0	0	0	0.04455	0.006816	0	0	0.024646	0
ClG42_05g0000200	0	0	0	0.059486	0.083777	0.03508	0	0	0.011004	0.024878	0	0.021717	0.043493	0.055516	0
ClG42_02g0193800	19.4213	18.2379	18.863	7.33686	7.66355	7.07858	5.01834	3.75514	4.51506	2.01841	1.85824	2.49952	2.41378	1.32145	2.65448
ClG42_01g0117500	1.78344	1.69417	1.64344	2.06473	2.82343	2.79838	4.0576	4.34636	3.4138	3.96119	3.80635	5.31884	5.59587	3.77369	5.24257
ClG42_07g0094600	11.4954	10.6531	15.8305	15.0849	12.3435	12.1364	11.2023	17.4178	15.5642	11.1439	7.37045	8.68554	9.08865	9.86506	9.80351
ClG42_02g0220900	281.31	262.366	262.593	49.0844	56.8024	47.3942	33.6517	33.829	29.6051	58.3898	60.0598	75.7707	42.4214	34.705	50.0281
ClG42_07g0122200	23.3816	26.5742	24.2105	22.3604	24.222	23.4814	14.942	18.1734	15.7466	16.3704	16.708	15.2341	21.8366	19.7919	21.9579
NewGene_292	0.169334	0	0	0	0	0	0	0	0.135285	0	0	0	0	0	0
NewGene_293	0.449811	0.156456	0.191126	0	0.205816	0	0.075825	0.155379	0	0.065775	0.057057	0	0.039021	0	0.060011
NewGene_291	9.12178	8.79227	10.207	6.62205	7.48015	7.14851	8.90983	8.07767	8.44858	8.98876	8.99808	12.0319	11.6949	8.98846	12.6313
ClG42_10g0132400	61.1519	59.8098	52.2799	36.911	41.4158	37.1379	42.0142	45.6686	44.6362	54.3372	50.7611	48.5578	68.0781	57.3922	54.7881
ClG42_07g0096600	0	0	0	0	0	0	0	0	0	0	0	0	0	0	0
NewGene_295	0.615155	1.20578	1.01981	0.587164	0.505758	0.326837	0.801568	0.817693	1.08825	0.938206	1.85916	1.33387	0.669947	1.50463	1.77746
ClG42_07g0036200	0	0	0	0	0	0	0	0	0	0	0	0	0	0	0
ClG42_07g0005300	1.02424	1.65	2.79386	0.41189	0.431702	1.0529	0.609928	0.495675	0.31384	1.65039	0.95143	0.865771	3.97544	2.38479	3.67075
ClG42_04g0059800	5.90313	5.51181	5.30263	4.94231	4.79334	4.33253	4.86827	6.57116	5.50877	5.66754	5.05087	3.9809	3.13289	6.2692	3.7911
ClG42_11g0140800	12.9948	11.3759	13.465	10.4401	10.5746	8.97613	28.4766	29.8833	22.4595	35.3902	33.8715	33.3183	29.0767	50.2425	28.7829
ClG42_05g0236500	0	0	0	0	0	0	0	0	0	0	0.129933	0	0.0617	0.2031	0
ClG42_04g0064400	160.801	165.269	168.785	152.241	130.096	146.468	125.316	113.527	122.864	96.8504	89.2727	99.4115	82.8077	69.9065	81.6589
ClG42_05g0158200	0.276117	0.093993	0	0.057133	0.3561	0.170841	0.212598	0.16342	0.115395	0.226126	0	0.476412	0.390816	0.309923	0.744897
ClG42_01g0107900	14.5013	15.6978	15.7193	4.56424	4.84008	4.45799	2.59029	3.01991	2.39668	2.67388	2.98871	3.35436	6.32846	4.1942	6.38809
ClG42_05g0059200	38.1095	35.9285	34.2357	22.1977	25.581	23.5223	17.0508	16.8881	18.4279	14.9488	16.4807	15.4166	17.4091	16.4059	14.6373
ClG42_04g0095900	0.046839	0	0.017706	0.117961	0.498949	0.119394	0.13951	0.144995	0.094306	0.47501	0.675518	0.444413	0.60583	1.49962	1.8198
ClG42_01g0195800	0	0	0.0438	0	0	0	0	0	0	0	0	0	0	0	0
NewGene_744	0	0	0	0	0	0	0	0	0	0.092819	0.20124	0.111426	0	0	0
NewGene_745	2.9955	3.53608	3.15383	0.669692	0.42345	0.502384	0.582077	0.539035	0.321595	0.354024	0.184083	0.46071	0.162115	0.370673	0.42617
ClG42_06g0171600	0	0	0	0	0	0	0	0	0	0	0	0	0	0	0
NewGene_741	0.400998	0.292477	0.517637	0.101077	0.076049	0.16848	0.140442	0.347364	0.157923	0.343735	0.409073	0.928382	1.0866	0.422507	0.601079
ClG42_10g0174300	30.8321	25.9468	24.0856	3.31794	3.77887	3.51099	4.41892	3.76214	3.97735	5.1965	6.68615	8.35834	5.26932	4.31706	3.98822
ClG42_02g0147100	0	0	0	0	0	0	0	0	0	0	0	0	0	0	0
ClG42_11g0192000	65.8353	69.1937	63.1258	42.2441	40.3051	37.3555	28.1	26.7398	28.6739	28.2666	24.4988	26.7811	30.8027	25.0499	28.5353
ClG42_11g0156600	0	0	0	0	0	0	0	0.04669	0	0	0	0	0	0	0
NewGene_749	12.2657	15.7131	12.0761	1.77266	1.69224	2.35681	1.24014	1.45375	1.59851	2.77023	3.26215	4.03215	1.92521	2.04091	3.2104
ClG42_03g0038200	0	0	0	0	0	0	0	0	0	0	0	0	0	0	0
ClG42_03g0142600	1.23627	1.50921	1.52948	1.03536	0.686673	1.03723	0.490004	0.718676	0.703995	0.466265	0.6257	0.361283	0.611767	0.57385	0.818225
ClG42_10g0220300	0.142786	0.143565	0.254448	0.125334	0.346486	0.22725	0.26161	0.292204	0.311619	0.477137	0.28781	0.425939	0.405404	0.289214	0.339512
ClG42_05g0277800	0	0	0	0	0	0	0	0	0	0	0	0	0	0	0
ClG42_11g0159000	62.8052	62.2202	58.8312	32.7087	37.3141	29.5492	37.6839	41.8002	41.2801	55.7997	55.8354	53.27	100.126	84.036	112.634
ClG42_02g0004200	11.3794	7.58574	9.77492	16.065	18.595	12.0158	11.4183	9.86555	17.3707	9.85968	8.98713	5.79641	6.77445	7.69828	7.11391
ClG42_01g0017000	17.0968	19.0393	16.9554	18.9261	19.3173	20.4766	20.2785	22.2595	20.4547	20.4256	19.3127	23.121	27.0943	23.699	27.3866
ClG42_03g0106100	0	0	0	0	0	0	0	0	0	0	0	0	0	0	0
ClG42_10g0038800	0	0	0	0	0.02716	0	0	0	0	0	0.021196	0	0	0	0
ClG42_08g0063600	29.3584	28.7815	29.6135	23.4169	26.2395	24.0583	28.8425	31.1645	30.7906	28.0406	29.8661	31.7511	37.9195	31.5235	36.0856
ClG42_08g0015600	0	0	0	0	0	0	0	0	0	0	0	0	0	0	0
ClG42_06g0188800	0.069793	0.067927	0.111145	0.429273	2.0951	0.795033	1.11889	0.852169	0.344863	1.65014	0.64536	0.549009	0.505769	0.388479	0.088916
ClG42_01g0056000	25.7315	25.2734	26.8704	35.8953	35.8584	36.2346	44.8046	47.9077	45.2333	67.4086	62.83	72.0633	64.1999	57.5767	61.4697
ClG42_02g0086000	0.18236	0	0.177366	0.051324	0.222544	0.10375	0	0.214764	0	0	0	0.131677	0	0.085315	0
ClG42_06g0074400	21.7808	24.1207	22.1775	19.3392	20.5239	19.2841	16.4951	16.8793	15.8562	10.4806	12.3168	10.6357	10.3729	9.04508	8.82936
ClG42_10g0077700	97.0852	114.277	109.141	99.0681	82.5777	92.2785	77.5819	60.1138	66.8776	61.9456	56.444	64.2831	63.9748	59.6515	54.0725
ClG42_04g0108400	0	0	0	0	0	0	0	0	0	0	0	0	0	0	0
ClG42_02g0240100	0	0	0	0	0	0	0	0	0	0	0	0	0	0	0
ClG42_03g0023400	9.55009	8.46819	9.80687	9.77685	12.4673	11.0947	9.59166	10.5281	9.7409	11.042	12.0836	9.77622	15.7069	17.2612	16.2611
ClG42_01g0192000	5.32792	4.56164	4.43235	2.46132	2.20835	2.554	1.7248	1.08642	1.48698	1.19432	0.681632	1.23366	1.16596	1.10916	0.551814
ClG42_09g0227100	8.48949	8.62837	12.8485	6.74596	9.57517	9.20881	9.68691	8.21301	8.24352	12.982	13.9886	11.2323	13.1004	12.5005	8.50712
ClG42_01g0208200	9.9881	9.15733	12.9117	2.12895	0.818211	0.755284	1.46101	1.55234	1.24518	2.07562	1.5364	2.25449	5.0428	1.52156	2.10797
ClG42_02g0127800	0	0	0	0	0	0	0	0	0	0	0	0	0.051872	0	0
ClG42_03g0164400	6.75905	6.34066	7.77478	19.5661	18.2038	21.1807	12.5314	11.0036	13.7879	9.33618	8.41535	7.52553	7.89646	3.54895	5.30926
ClG42_11g0055100	1206.94	1402.23	1268.81	1040.89	958.32	973.523	1004.36	734.927	990.553	1027.57	882.4	1081.67	823.304	696.574	727.039
ClG42_04g0031600	0	0	0	0	0	0	0	0	0	0	0	0	0	0	0
ClG42_10g0086300	16.8179	14.1747	18.1106	23.919	17.6491	19.9588	22.6965	19.3414	23.5814	14.7273	13.8103	12.4748	16.7706	15.2998	15.1217
ClG42_06g0164000	6.32175	6.1169	5.57754	9.45823	10.2872	10.897	12.5214	12.0078	12.0507	16.32	15.6661	16.4047	23.4835	16.9644	21.0437
ClG42_03g0061700	0	0	0	0	0	0	0	0	0	0	0	0	0	0	0
ClG42_08g0094800	91.8652	81.4273	79.8091	20.1002	22.7094	19.3806	15.6892	12.1101	11.2303	10.2189	10.5728	10.5169	12.5822	7.78169	8.92796
ClG42_11g0209200	0	0	0	0	0	0	0	0.032333	0	0	0	0.026644	0	0	0
ClG42_03g0140600	0	0	0	0	0	0	0	0	0	0	0	0	0	0	0
ClG42_02g0236500	24.8919	24.3978	23.8369	15.4258	15.0396	12.6371	16.504	17.888	17.6757	21.493	21.5933	20.9306	31.4065	19.4268	27.9114
ClG42_09g0168000	22.7932	25.1461	23.1547	20.1663	19.3548	20.5671	18.8128	19.6213	18.6359	18.132	16.8403	21.2642	27.9703	18.8674	24.0983
ClG42_10g0060000	21.9424	26.1288	24.7565	14.1161	15.4131	13.3914	8.73537	7.00096	6.67885	5.82186	5.11741	6.18842	3.22354	2.73875	2.44233
ClG42_07g0154500	150.683	170.488	159.568	101.191	89.2095	94.8791	81.2818	73.6244	65.1884	89.5716	96.5072	106.323	100.929	94.6307	94.312
ClG42_08g0110700	12.7341	12.2946	10.8467	10.2921	9.72273	9.56608	7.01957	9.59496	8.74918	5.63501	5.54732	5.05563	5.36529	5.0027	3.61665
ClG42_05g0273000	7.30185	7.35929	7.84902	73.2332	72.9851	91.4044	43.3389	41.2458	34.15	13.2017	12.6382	11.9137	7.22889	8.9966	7.16235
ClG42_01g0134900	0	0	0	0	0	0	0	0	0	0	0	0	0	0	0
ClG42_07g0030200	13.9372	12.1566	13.9613	4.48784	4.10072	4.63338	4.1482	2.91071	2.92198	2.85553	3.75796	2.89287	3.86604	1.97056	2.96181
ClG42_02g0161100	0	0	0	0	0	0	0	0	0	0	0	0	0	0	0
ClG42_07g0004100	0	0	0	0	0	0	0.045446	0	0	0	0	0	0	0	0.042061
ClG42_11g0116900	15.3495	16.7776	17.7534	9.04316	9.72888	10.4609	7.81241	8.40923	7.74127	7.21627	9.30522	7.80789	10.0274	5.74246	6.89353
ClG42_06g0102800	24.0754	21.8873	21.3198	13.6073	15.5469	12.3194	16.2505	17.1762	19.456	18.6909	18.9581	19.0329	32.0552	19.2725	24.6625
ClG42_11g0240500	0	0	0	0	0	0	0	0	0	0	0	0	0	0	0
ClG42_07g0163500	16.9497	17.2731	17.4433	15.3153	15.9724	16.2391	18.3845	19.5566	17.6842	17.9818	18.3247	19.3271	24.1078	22.8264	21.454
ClG42_06g0148200	33.2923	35.8997	35.9198	29.2839	19.3252	27.9874	20.5462	17.3956	19.3395	9.92149	11.442	8.76399	6.29374	8.67242	4.96561
ClG42_06g0043400	143.996	155.328	157.659	209.355	196.821	203.182	278.201	273.991	267.939	298.911	366.023	334.295	345.157	299.49	280.41
ClG42_05g0189700	1.63907	1.59775	1.34019	1.28648	0.815931	1.13091	0.639356	0.692702	0.917229	1.14948	1.15196	1.43174	2.90601	1.74773	2.07129
ClG42_11g0211100	0	0	0	0	0	0	0	0	0	0	0	0	0	0	0
ClG42_06g0028100	0	0	0	0	0	0	0	0	0	0	0	0	0	0	0
ClG42_11g0152600	57.0583	62.5188	61.392	46.8983	51.0698	49.2718	40.6753	34.5364	38.3524	30.2227	26.725	31.9139	25.4733	18.9837	21.7547
ClG42_06g0119600	0	0	0	0	0	0	0	0	0	0	0	0	0	0	0
ClG42_02g0234900	0.211715	0	0	0.13583	0.205252	0.174421	0.269973	0.138391	0.036219	0.133393	0.043185	0.171231	0.046086	0.070352	0
ClG42_09g0174400	37.2666	37.6104	34.9222	13.4778	13.1828	10.3881	8.61831	7.92038	7.98111	4.9718	4.60244	3.99332	3.6116	4.51088	4.41688
ClG42_09g0138600	8.60902	7.9684	7.97525	8.94154	9.85206	9.67239	10.0153	9.31298	9.88526	6.11464	6.565	5.70298	5.90447	5.89342	5.43202
ClG42_01g0043800	17.9056	17.2401	19.0824	10.0317	9.30084	9.8583	7.93186	8.43669	7.91792	6.20741	7.84248	6.75908	8.39748	6.85161	6.52565
ClG42_07g0059400	0	0	0	0	0	0	0	0	0	0	0	0	0	0	0
ClG42_02g0073800	0	0	0	0	0	0	0	0	0	0	0	0	0	0	0
ClG42_09g0003700	5.81905	6.22306	4.74511	5.7083	5.14008	5.46915	3.78905	4.1028	3.79988	2.38771	2.19436	1.83183	2.27337	2.05204	2.19803
ClG42_09g0135400	1.27455	0.901264	0.979638	1.72708	1.89135	1.49976	1.34554	1.79351	1.21443	1.01767	1.26655	1.52405	1.04883	1.67237	1.34591
ClG42_09g0049600	6.48404	7.39733	5.79553	7.85476	6.84542	7.25954	6.89737	7.44074	7.07507	11.7294	11.6564	11.7484	16.0257	13.9219	17.9279
ClG42_05g0214800	0	0	0	0	0	0	0	0	0	0	0	0	0	0	0
ClG42_03g0063700	49.6402	43.5994	49.2868	54.2889	40.6151	40.1526	36.251	31.1585	33.0929	31.4127	37.0317	41.0462	40.7606	30.8031	35.4383
ClG42_06g0126100	0	0	0	0	0	0	0	0	0	0	0	0	0	0	0
ClG42_08g0141700	1.03485	1.45483	1.19913	1.00667	0.98426	1.01315	0.834927	1.06327	0.849146	0.967231	0.966945	1.01569	1.3149	1.15475	1.374
ClG42_10g0206200	15.6042	15.9891	15.3715	12.3875	11.0248	13.1199	9.55973	9.41908	9.02793	6.43654	6.31785	7.75949	5.97452	4.93891	5.36795
ClG42_11g0265800	0	0	0	0	0	0	0	0	0	0	0	0	0	0	0
ClG42_05g0096500	23.0171	28.1831	23.8957	9.65657	12.5794	10.5955	7.19695	8.61682	7.86533	3.79743	4.0189	2.8571	3.76042	3.03481	2.94061
ClG42_11g0232800	0	0	0	0	0	0	0	0	0	0	0	0	0	0	0
ClG42_04g0132400	5.99959	5.16967	5.8842	6.66107	6.1798	8.0376	10.4357	9.01237	9.77553	9.51816	9.47019	10.1256	7.79494	8.35949	9.05016
ClG42_02g0039100	37.7248	33.7487	37.3426	24.9677	22.9921	25.9058	18.1831	22.1345	21.1386	28.7946	30.1416	37.4835	35.6086	19.3396	31.4625
ClG42_01g0262200	58.3533	59.1114	56.7217	94.6185	101.824	104.084	105.519	116.687	110.832	91.8178	93.562	72.691	63.178	75.2403	66.8289
ClG42_11g0267400	0	0	0	0	0	0	0	0	0	0	0	0	0	0	0
ClG42_03g0014900	9.08508	10.4967	9.61637	14.244	20.849	18.9874	24.0299	21.2773	15.7285	33.2458	35.2059	45.739	41.9657	29.647	36.28
ClG42_05g0108600	4.05061	5.05491	3.62333	3.1555	2.38905	2.27041	1.95232	1.55288	1.48548	1.87178	1.48565	1.7019	1.19125	1.98456	1.66756
ClG42_06g0160200	7.30018	8.57517	8.34239	1.35813	2.15982	1.99461	1.87844	1.63318	1.74449	1.21261	0.737099	0.866755	0.883076	1.0797	0.72556
ClG42_04g0108500	0	0	0	0	0	0	0	0	0	0	0	0	0	0	0
ClG42_11g0215900	0	0	0	0	0	0	0	0	0	0	0	0	0	0	0
ClG42_01g0203800	0	0	0	0	0	0	0	0	0	0	0	0	0	0	0
NewGene_1260	0	0.075386	0	0.810463	0.326788	0.458299	0.250563	0.664633	0.768734	3.78672	1.92826	0.317428	0.360893	0.818065	1.92896
ClG42_03g0029000	0.395804	0.21404	0.12952	0.206915	0.121096	0.101585	0.064997	0.279097	0.106571	0.230167	0.154841	0.135643	0.207835	0.131976	0.14085
ClG42_02g0239300	0	0	0	0	0	0	0	0	0	0	0	0	0	0	0
ClG42_11g0059900	0.182866	0.110765	0.119286	0.119986	0.198738	0.261987	0.180561	0.201371	0.306021	0.188746	0.142887	0.258525	0.303947	0.220666	0.232716
ClG42_09g0040400	14.5497	15.2093	13.0694	11.8536	9.96026	10.9958	12.5076	12.0491	11.6055	11.8112	11.888	11.9962	11.3072	11.6362	10.7984
ClG42_05g0129800	53.5159	64.9462	57.3951	25.7954	24.2315	27.5426	15.3584	16.9953	16.6646	12.1283	11.705	11.891	11.0881	8.80573	9.74057
ClG42_05g0145000	219.424	240.665	232.734	245.3	228.114	238.322	255.863	224.115	242.267	223.085	221.483	227.872	210.355	200.34	212.869
ClG42_07g0000300	262.769	158.537	227.083	153.177	147.417	121.185	89.3328	82.6926	101.922	60.9502	58.4023	49.5203	34.1208	41.3822	34.7513
ClG42_09g0089400	0.044185	0	0.018506	0	0.493326	0.019229	0	0	0	0.015212	0	0	0	0	0
ClG42_04g0109300	0.018272	0	0.034229	0.057643	0	0.032289	0.02951	0	0.034401	0.036223	0	0.045491	0	0.021639	0
ClG42_09g0137800	22.385	20.8172	23.8792	14.4122	14.7614	15.0619	18.1121	20.3747	18.5695	20.6634	23.0819	23.78	29.908	24.8164	30.2329
ClG42_07g0136400	1.87082	2.12379	1.99022	1.14016	0.975379	0.972022	0.636449	0.884512	1.28236	0.503335	0.417615	0.26231	0.515295	0.424984	0.473538
ClG42_02g0040800	46.3319	48.1165	46.6537	88.7176	91.3596	79.1077	241.078	240.832	278.648	238.871	269.015	221.732	242.215	257.157	250.651
ClG42_04g0029600	204.329	216.964	208.264	205.675	179.626	185.581	161.824	147.948	149.857	162.172	151.037	160.988	124.428	139.284	112.13
ClG42_01g0164000	2.82202	1.58114	1.84757	1.13721	1.82444	1.33224	1.30147	0.959715	1.68148	0.993524	1.24079	1.11706	1.28716	0.770998	1.00681
ClG42_01g0138100	5.9648	4.47854	5.22516	1.87481	2.47225	2.28706	1.49283	2.09695	3.62786	2.14441	2.37789	2.03201	1.73459	1.94499	1.16472
ClG42_02g0186900	0	0	0.110551	0.142131	0	0	0	0	0	0.044939	0	0	0.060504	0	0.060808
ClG42_02g0030700	31.9073	35.3149	35.7348	25.0337	25.0123	25.3878	20.3622	20.0925	19.4215	21.5395	20.8176	22.0668	27.0668	19.0065	20.8069
ClG42_02g0235400	0.491582	0.634487	0.478146	1.05333	0.965585	1.01361	1.14136	1.22076	0.876581	1.23135	1.15748	1.32734	1.79379	1.3534	1.49205
ClG42_02g0180500	0.107327	0	0	0.160346	0.468177	0.382834	0.102041	0.249274	0.40822	0.324314	0.111922	0.096911	0	0.269788	0.102779
ClG42_10g0113600	15.4049	14.9008	15.7202	215.706	173.985	213.001	237.858	226.431	233.538	209.467	243.559	207.195	177.723	183.492	147.782
ClG42_10g0197500	60.6096	62.597	58.7626	40.5572	43.7249	42.0444	49.0499	53.994	54.2276	45.0655	40.3121	39.5116	41.2037	44.9332	34.7435
ClG42_09g0127200	1.27779	1.61742	1.15149	1.65045	1.24549	1.41091	1.44873	1.56194	1.41601	2.15242	1.42554	1.95062	4.30649	2.37287	2.68296
ClG42_01g0126900	0	0	0	0	0	0	0	0	0	0	0	0	0	0	0
ClG42_11g0217500	0	0	0	0	0	0	0	0	0	0	0	0	0	0	0
ClG42_06g0113600	0	0	0	0	0	0	0	0	0	0	0	0	0	0	0
ClG42_05g0148400	8.30393	8.22449	8.6499	5.54126	6.57701	5.5484	7.42987	7.47811	6.20768	6.85649	7.48487	5.90912	10.7436	8.14175	8.36446
ClG42_02g0131000	56.0327	68.3731	66.0807	17.3683	17.7039	18.6535	29.8259	27.4011	24.5289	56.3714	56.8007	61.5362	69.4501	60.3044	60.3368
ClG42_05g0022300	23.6869	28.497	24.7817	22.8431	19.5769	20.0916	19.1743	19.1839	16.8597	20.2804	22.6356	26.3381	17.6633	18.2249	17.8132
ClG42_06g0022100	36.2127	40.1333	36.6576	17.838	17.0851	17.1744	16.8909	17.7692	19.1867	18.2993	15.8849	19.3559	19.1139	17.0159	22.3958
ClG42_05g0077300	7.54508	6.82344	8.11045	15.6725	14.4601	12.4843	26.313	28.684	28.4909	21.0709	25.7354	18.5281	23.5774	24.2347	23.2224
ClG42_11g0236000	0	0	0	0	0	0	0	0	0	0	0	0	0	0	0
ClG42_07g0073700	15.6974	13.0802	14.2037	13.224	11.8277	10.251	4.70593	6.30119	5.45262	10.6891	6.94177	7.97723	2.90961	5.92023	2.48685
ClG42_01g0087100	10.9526	11.0095	10.6866	31.9275	40.9483	37.643	44.5536	45.6445	46.4537	22.1334	28.9638	17.7932	12.9255	22.3892	14.0656
ClG42_10g0191900	67.6227	76.2549	80.8407	64.497	70.7274	85.6083	68.508	68.0601	59.9329	63.213	57.2208	63.7361	52.5936	37.2344	45.0314
ClG42_02g0220800	0.137011	0.230892	0.242214	0	0.125709	0	0.07636	0.085379	0.074563	0	0	0.061477	0	0.127727	0.071975
ClG42_11g0233100	0	0	0	0	0	0	0	0	0	0	0	0	0	0	0
ClG42_07g0102000	37.7838	41.4357	43.2122	23.9077	19.2213	23.6871	20.5617	19.9516	19.3625	16.8454	14.336	17.1374	20.2874	16.7403	20.046
ClG42_02g0093300	11.6114	10.9775	12.8434	3.3804	3.22599	3.12149	2.20187	2.07662	1.68554	2.23207	1.63164	2.58384	1.95509	2.15884	2.1874
ClG42_05g0010800	0.089123	0	0	0	0	0	0	0	0	0	0	0	0	0	0
ClG42_01g0009900	27.8651	28.6375	29.226	16.2209	17.0134	15.6809	20.4626	22.4364	17.7991	22.5176	23.2464	26.4363	40.3544	27.225	36.0645
ClG42_01g0084200	35.8035	36.7114	33.963	36.4021	38.7631	40.1771	44.9719	47.8743	44.268	59.4172	57.1411	57.2919	68.2352	63.3219	72.7639
ClG42_10g0092600	17.8999	16.1326	20.8229	9.54673	8.25265	9.03412	8.75085	9.55312	9.72729	7.40536	8.35125	8.40438	9.25575	7.29571	9.18205
ClG42_03g0083200	0	0	0	0	0	0	0	0	0	0	0	0	0	0	0
ClG42_05g0143400	2.54771	2.18528	1.41784	2.57587	2.58841	1.7745	2.43922	2.04103	2.40614	3.47447	4.00273	3.15704	5.95097	2.25497	2.65659
ClG42_01g0113700	10.8449	11.9285	12.3242	7.79615	7.46235	8.44396	5.80021	5.85098	6.06768	4.1921	4.79323	4.11216	4.6629	4.1076	3.36111
ClG42_01g0186600	28.0013	36.6011	42.3427	40.4149	34.1491	41.638	42.0056	48.6056	43.7182	29.6812	34.6568	32.9285	34.7347	42.9401	37.0525
ClG42_05g0174200	0.46457	0.332033	0.343075	0.193013	0.32852	0.248106	0.11897	0.247613	0.074564	0.258344	0.235877	0.174935	0.31102	0.242442	0.146108
ClG42_05g0019600	5.32745	5.20156	4.80805	3.52861	4.13243	2.90872	3.56	4.43879	4.57246	4.03321	3.49339	4.48515	5.67457	5.02161	5.25744
ClG42_06g0094100	0	0	0	0	0	0	0	0	0	0	0	0	0	0	0
ClG42_08g0045000	0	0	0	0	0	0	0	0	0	0	0	0	0	0	0
ClG42_04g0094500	0.698924	0.427213	0.261889	0.279257	0.045721	0.168243	0	0.051798	0.026328	0.584726	0.438481	0.26731	1.46951	0.554359	1.05979
ClG42_04g0040000	67.4109	72.8769	70.9637	36.8824	33.4956	33.4754	24.4129	24.7208	22.5295	32.1856	28.7853	35.4051	50.4806	35.3909	47.5862
ClG42_05g0266100	22.8333	16.5234	16.7406	60.5207	73.3313	59.2689	65.715	77.2618	83.2926	96.6527	82.2816	71.8559	108.686	89.219	126.709
ClG42_05g0026100	0.285652	0.07912	0.562906	5.51479	9.0059	5.8235	32.5725	22.2223	22.487	39.4777	53.3133	40.2731	26.3849	65.0615	59.1129
ClG42_11g0266800	0	0	0	0	0	0	0	0	0	0	0	0	0	0	0
ClG42_08g0050000	0	0	0	0	0	0	0	0	0	0	0	0	0	0	0
ClG42_07g0021100	28.586	26.7139	28.1298	36.4023	36.6737	36.1195	35.3989	42.7272	37.4068	39.2731	40.0038	38.3534	52.8159	44.9584	52.9727
ClG42_11g0183500	0.039191	0	0	0.422032	0.361297	0.550372	0.7022	0.622695	0.580023	0.491779	1.01326	0.956398	1.39424	1.07825	1.82582
ClG42_08g0022900	0	0	0.054048	0	0	0	0	0	0	0.01946	0.033631	0	0	0.052382	0.093326
ClG42_01g0104100	5.5124	6.47296	6.35915	3.17668	3.38857	3.31294	3.42094	4.01913	5.5208	6.28496	5.98841	6.79492	3.91756	4.7108	3.61336
ClG42_11g0174400	64.3058	60.7672	67.17	37.8592	37.0211	36.0427	26.3908	23.4174	25.8319	20.0097	19.8747	17.2544	16.9458	16.8311	16.9623
ClG42_06g0158000	20.7886	17.9774	18.898	10.2654	10.1872	8.92548	5.72271	5.79512	5.30422	3.19665	4.99181	2.93134	3.22655	3.57092	3.13862
ClG42_02g0137400	10.2553	13.2299	11.2935	4.91792	4.26248	5.14765	4.00211	3.61585	3.98994	5.01898	5.06326	5.17541	6.96002	5.37332	8.22583
ClG42_03g0043600	0	0	0	0	0	0	0	0	0	0	0	0	0	0	0
ClG42_02g0217500	90.5211	89.0892	88.0804	69.9762	71.3775	65.8259	46.7091	52.4247	44.9234	44.922	42.8206	45.3817	49.5203	43.4695	46.8113
ClG42_02g0108200	36.2689	36.4217	37.0177	26.9421	23.1061	22.1461	18.7584	17.0452	18.9096	12.7915	12.5828	11.2321	11.8675	8.82995	10.4415
ClG42_01g0061700	0.081351	0	0.09619	0.165047	0.141915	0.179816	0.736854	1.42676	0.407872	3.66443	2.8853	4.21336	4.16487	2.75702	4.76686
ClG42_05g0039500	5.52287	6.21259	5.28907	5.25286	4.60471	3.08393	9.19974	6.73	6.09823	6.60353	8.19878	5.16797	3.1451	5.38204	3.00802
ClG42_08g0049800	0	0	0	0	0	0	0	0	0	0	0	0	0	0	0
ClG42_05g0064200	9.00284	10.1554	9.71077	4.85775	5.66785	5.50673	3.92053	4.5114	3.9423	2.42091	2.69574	2.77086	3.89236	3.35816	3.16251
ClG42_06g0191000	3.58918	3.20451	3.00239	0.406195	0.949549	0.649988	1.07424	1.38838	0.962265	3.82092	3.80595	4.64486	7.51023	4.74695	9.13847
ClG42_01g0029800	25.3865	25.3444	23.6005	27.5685	30.3519	27.4123	31.3522	33.1389	30.1743	29.6546	27.4023	30.1161	36.304	30.531	34.5276
ClG42_10g0150300	0	0	0	0	0	0	0	0	0	0	0	0	0	0	0
ClG42_08g0166700	0	0	0	0	0	0	0	0	0	0	0	0	0	0	0
ClG42_10g0034000	0.533793	0.640093	0.612733	0.317804	0.122245	0.243784	0.645284	0.387016	0.139575	0.800193	1.12131	0.368001	1.16735	1.05874	0.892719
ClG42_01g0027400	0.39106	0.452318	0.392915	4.18909	4.20832	5.66331	4.15135	5.74304	4.0812	6.64643	6.093	7.19398	7.6622	8.53048	8.13616
ClG42_11g0102600	0	0	0	0	0	0	0	0	0	0	0	0	0	0	0
ClG42_10g0008300	172.947	183.618	171.176	126.988	148.481	131.014	105.974	116.039	107.319	87.7343	77.0736	78.9338	67.7981	72.7535	74.1281
ClG42_10g0212400	11.3739	9.03092	10.2211	18.3915	21.4366	19.6245	26.8384	28.266	33.907	61.1024	63.3057	51.5409	79.1176	45.182	52.9663
ClG42_05g0183000	23.619	26.6508	24.4953	36.4427	34.8475	35.3719	38.4933	43.1761	38.6984	36.9003	35.5042	37.8093	43.9258	33.348	42.5031
ClG42_03g0041600	51.9835	48.7433	51.2982	21.0425	21.1696	16.6327	11.7275	13.2822	14.2312	10.3384	11.3377	9.2314	16.1303	12.9516	13.7321
ClG42_02g0169800	0	0.120584	0.065868	0.057601	0	0	0	0	0	0	0	0	0.02536	0	0
ClG42_11g0198100	0	0	0	0	0	0	0	0	0	0	0	0	0	0	0
ClG42_04g0055000	158.941	168.904	160.748	204.477	203.382	193.741	189.363	163.427	186.463	166.345	155.421	154.523	123.853	124.685	119.186
ClG42_06g0010800	0	0	0	0	0	0	0	0	0	0	0	0	0	0	0
ClG42_03g0177500	0	0	0	0	0	0	0	0	0	0	0	0	0	0	0
ClG42_06g0037700	5.90342	5.56703	4.54462	2.40567	1.88374	2.49925	1.53326	1.8929	1.72341	2.07792	2.05129	2.00942	4.12737	2.6844	3.75146
ClG42_03g0150300	7.67485	10.3785	9.08555	7.61615	5.934	5.25215	5.96229	4.75579	3.86608	4.66823	4.68815	5.8187	10.1253	5.11642	7.40156
ClG42_08g0016100	11.9421	13.4884	12.7233	4.28529	3.65594	4.58021	2.18942	1.78763	2.39959	1.62845	1.32151	1.8772	0.887126	1.43612	1.15877
ClG42_03g0162500	14.7796	14.808	13.6631	10.8925	11.7958	11.3081	12.3541	14.5435	12.1232	14.0419	13.689	15.2373	15.3285	16.3066	17.2525
ClG42_03g0126700	1.85797	2.37053	2.98937	1.09946	0.613721	0.93488	0.860112	1.10016	0.669867	0.437378	0.277282	0.418329	0.862566	0.672919	0.623513
ClG42_11g0044900	13.4899	14.0103	14.2502	14.0242	14.785	13.1727	17.0082	14.9478	16.0041	12.628	13.8492	10.9326	13.0822	13.6131	13.7559
ClG42_05g0262300	0.145428	0.278738	0	0.205139	0.37934	0.647186	0.413589	0.166148	0	0.257688	0.752273	0.633155	0.147826	0.43148	0.655849
ClG42_06g0063800	94.4411	80.4213	78.9428	77.6119	78.8215	71.5332	57.6106	56.7796	67.9007	51.6081	42.0114	46.583	38.9488	42.7042	39.0295
ClG42_09g0016100	31.1624	31.2151	29.9752	14.77	16.7606	13.6915	9.69603	9.8346	10.8877	14.5179	12.7696	16.3877	24.3446	19.0771	23.7858
ClG42_07g0166100	34.33	31.2389	33.335	18.9131	16.0309	18.7135	12.1463	12.8905	11.2502	9.22523	12.9943	13.2669	18.5573	13.5667	15.1179
ClG42_05g0226400	0	0	0	0	0	0	0	0	0	0.076717	0.05852	0.070106	0.083722	0.0192	0
ClG42_07g0117600	0.070257	0.061444	0	0	0	0.131525	0.251313	0	0	0	0.107894	0	0	0.15542	0
ClG42_05g0194600	0.07794	0.268976	0.164228	0.028813	0.15617	0.063563	0.036768	0.222841	0.072488	0.034175	0.124836	0.10614	0.137794	0.182642	0.317739
ClG42_11g0071500	3.25373	3.81734	3.01413	1.02589	1.28674	0.747483	0.680617	1.21166	0.508199	1.26201	1.13378	1.08147	1.44584	1.50976	1.30572
ClG42_06g0172000	0	0	0	0	0.516945	0.089346	0	0	0.111209	0	0	0.059609	0	0	0
ClG42_08g0113000	0.283177	0.700467	0.135843	8.59604	19.7893	14.7853	7.07583	7.84473	6.54636	12.8271	10.2273	12.8597	5.17991	5.75766	4.38398
ClG42_07g0143900	17.4911	16.0311	15.3193	12.8316	12.2148	14.5963	10.781	10.1407	10.2159	7.22062	6.78348	6.59214	8.98406	7.7789	7.04957
ClG42_11g0153400	43.3311	48.7899	49.9597	21.1863	21.1936	18.2581	14.2167	13.9124	12.6137	12.1431	12.1886	11.7298	19.3166	13.3196	15.1302
ClG42_05g0192600	9.65936	10.4884	10.5431	3.1718	2.74631	3.3769	2.59824	3.49926	3.06604	5.93817	4.3931	5.16692	6.03319	3.90186	6.72326
ClG42_09g0143700	0	0	0	0	0	0	0	0	0	0	0	0	0	0	0
ClG42_11g0169100	2.62819	2.13275	2.55064	0.576326	0.477817	0.550925	0.118577	0.130162	0.087808	0	0.015734	0.053177	0	0.045946	0.020626
ClG42_09g0115700	72.1114	69.688	71.3581	60.7774	63.2272	56.03	56.8975	57.0374	56.5112	50.6575	54.5842	50.9902	49.093	47.8608	45.2664
ClG42_07g0158500	0.269953	0.078388	0.113523	1.8996	1.21651	0.480336	0.768973	0.825845	0.354914	0.383696	1.13039	0.277709	0.09897	0.345538	0.24203
ClG42_09g0207300	331.927	322.767	297.159	298.946	311.569	304.783	302.437	289.575	294.376	378.042	354.948	401.265	474.534	377.835	415.309
ClG42_11g0254600	0	0	0	0	0	0	0	0	0	0	0	0	0	0	0
ClG42_06g0078400	0	0	0	0	0	0	0	0	0	0	0	0	0	0	0
ClG42_10g0210800	1.22532	0.617756	0.221436	0.272862	2.15374	0.353553	0.255665	0.060104	0.062318	0.276141	0.03996	0.065608	0.116635	0.057697	0.401114
ClG42_09g0191600	254.678	291.878	271.269	248.659	244.742	219.63	218.758	263.983	240.46	177.152	166.227	149.777	120.483	173.139	139.144
ClG42_01g0137300	10.2459	10.2994	10.4464	7.23177	8.04017	7.04064	5.93164	4.7378	4.4656	4.43392	3.9549	4.78292	4.4947	3.14263	4.35192
ClG42_09g0151000	10.9684	13.2038	12.1933	6.82202	7.22251	8.20369	5.75841	6.73575	6.18747	5.65968	5.119	5.35537	8.76377	5.54981	5.83066
ClG42_02g0066000	0	0	0	0	0	0	0	0	0	0	0	0	0	0	0
ClG42_01g0088900	9.10863	9.85396	9.60906	4.93573	4.3579	4.63635	4.47322	5.07505	4.08168	4.39659	4.92587	6.28121	8.64261	4.81301	6.6385
ClG42_10g0205800	46.9932	56.416	50.4867	10.1649	19.4818	12.1021	5.74039	5.31734	6.61241	5.84704	5.36489	5.87661	3.92302	4.71734	4.08502
ClG42_03g0001000	52.4193	53.5678	57.4616	49.4616	45.2701	54.2688	38.9701	37.1991	36.0985	32.5669	34.2487	41.3429	49.6809	36.644	46.5133
ClG42_05g0187200	109.265	125.818	116.439	66.9448	62.0946	65.0374	52.6557	65.1681	62.423	46.3463	44.4592	43.4087	50.8454	54.4455	48.5049
ClG42_11g0078100	0.888026	1.06144	0.916548	0.936034	1.31426	0.801976	1.70648	2.79363	1.8876	1.54501	0.820067	1.68222	1.21392	2.18166	1.70228
ClG42_01g0008900	13.2983	13.0641	14.4741	4.74325	4.78586	3.80329	2.28616	2.24392	2.38474	2.11295	2.17211	2.20204	2.81559	1.8107	2.5203
ClG42_08g0104600	0	0	0	0	0	0	0	0	0	0	0	0	0	0	0
ClG42_09g0198000	36.8902	36.9501	36.1345	31.7227	33.0853	34.293	29.4482	27.0393	27.0564	27.4122	28.1532	29.3611	16.3158	17.4073	17.679
ClG42_01g0023400	31.9197	30.7066	34.4491	23.4145	21.7979	20.3279	14.0505	14.164	14.6738	9.18834	10.2009	8.87696	11.333	9.03605	9.27021
ClG42_07g0075800	0.216109	0.17567	0.098081	0.835084	1.68419	1.239	0.664046	0.369357	0.700837	0.175425	0.102182	0.18304	0.079776	0.054312	0.066846
ClG42_01g0010900	0.127831	0	0.181017	0.104543	0.199298	0.223322	0.260405	0.085873	0	0.090736	0	0	0	0.081685	0.093536
ClG42_07g0012700	4.80425	5.6829	5.12688	2.18861	2.03627	2.3607	2.44894	2.77149	2.20003	3.33582	3.13017	3.4836	3.92797	3.00012	3.40288
ClG42_06g0067000	6.47724	7.36666	6.55713	9.16309	7.51974	8.58871	6.44487	5.51272	5.42892	5.49162	6.39293	6.11277	7.25391	4.74621	6.85985
ClG42_10g0002300	19.6288	20.1862	21.344	18.9958	18.0172	16.4695	14.8882	17.718	15.8633	11.5102	13.9339	12.7877	17.2049	16.0241	17.4107
ClG42_01g0091100	29.7045	35.1563	34.9663	37.4418	37.7441	40.5197	31.6693	31.5773	30.2611	29.1348	27.7468	27.0606	32.7415	29.7919	29.0839
ClG42_07g0060800	0	0.026732	0	0	0	0.032252	0	0.052314	0	0	0.049704	0	0.033067	0	0
ClG42_05g0097900	71.0138	91.7448	80.4947	42.5891	35.3415	37.32	20.9117	21.5123	19.6973	9.66705	9.90102	9.98842	5.58197	8.46321	5.06121
ClG42_09g0145700	0	0	0	0	0	0	0	0	0	0	0	0	0	0	0
ClG42_06g0135700	66.7334	63.7248	62.3116	75.8549	111.834	80.217	71.4639	69.9573	82.5279	58.8519	53.4983	64.857	84.9554	53.9903	90.3007
ClG42_01g0167600	92.4845	87.0224	82.5538	53.8836	66.3862	64.9423	56.9854	59.4982	57.7771	49.628	46.1602	44.4998	56.9636	39.6447	47.3986
ClG42_01g0202200	189.752	201.455	169.032	87.4511	101.11	103.93	137.144	143.944	125.051	206.343	204.004	277.049	229.759	175.588	199.21
ClG42_07g0157500	0.108057	0.098857	0.137194	0	0	0	0.05311	0.068083	0	0.057628	0	0	0.059797	0	0
ClG42_09g0065000	0.344194	1.19021	0.497296	0	0.623042	0.107645	0.766024	0.445126	0.246957	0.513058	0.651549	0.755288	0.620011	0.944526	0.251005
ClG42_11g0077900	302.214	291.17	285.105	2172.84	2159.39	1999.87	2588.22	3171.95	3018.27	2170.28	2520.22	1703.16	1185.55	2880.51	1564.99
ClG42_10g0025600	0	0	0.024406	0	0	0	0	0	0	0	0	0.033736	0.032709	0	0
ClG42_02g0185100	24.1427	23.7028	23.0259	38.227	39.585	46.0327	56.7719	52.9268	50.1143	93.8282	85.6291	121.657	69.7163	71.9283	73.1377
ClG42_08g0072000	0	0	0	0	0	0	0	0	0	0	0	0	0	0	0
ClG42_07g0055400	0	0	0	0	0	0	0	0	0	0	0	0	0	0.042363	0
ClG42_09g0122000	0	0	0	0	0	0	0	0	0	0	0	0.065546	0	0.096162	0
ClG42_11g0061900	0.177115	0.141044	0.099046	0.203843	0.051076	0.268872	0.053748	0.178289	0.226891	0.263847	0.147797	0.316955	0.186699	0.047043	0.379526
ClG42_11g0209500	38.5213	40.5487	36.0135	50.0362	52.6304	54.3876	67.7436	70.6026	61.7732	90.2635	91.3532	100.917	106.529	81.4653	98.4148
ClG42_11g0248400	0	0	0	0	0	0	0	0	0	0	0	0	0	0	0
ClG42_09g0024000	0	0	0	0	0	0	0	0	0	0	0	0	0	0	0
ClG42_11g0214500	0	0	0	0	0	0	0	0	0	0	0	0	0	0	0
ClG42_07g0147100	0	0	0	0.501908	0.363322	0.277205	0.296188	0.789367	0.919248	2.00677	0.99013	1.77583	1.02113	1.09693	1.05059
NewGene_503	11.0906	10.6997	10.4071	4.79365	5.43503	5.23413	5.26169	5.30398	4.97928	7.20086	6.45932	6.67183	13.2046	8.80365	11.1344
NewGene_501	0	0	0.244106	0	0	0	0	0	0.215939	0	0	0	0	0	0.115374
ClG42_11g0088600	0	0	0	0	0.545271	0	0	0	0	0	0	0	0	0	0
ClG42_11g0165900	0	0	0	0	0	0	0	0	0	0	0	0	0	0	0
NewGene_505	0.169334	0.091543	0	0	0	0	0	0	0	0	0	0	0	0	0
ClG42_01g0127500	0	0	0	0	0	0	0	0	0	0	0	0	0	0	0
ClG42_10g0106200	0	0	0	0	0	0	0	0	0	0	0	0	0	0	0
ClG42_06g0104300	0	0	0	0	0	0	0	0	0	0	0	0	0	0	0
ClG42_07g0173800	82.8764	86.4748	88.0135	57.8157	52.5123	62.0222	60.0632	48.679	52.097	62.9405	62.5324	69.5341	77.7834	65.8426	73.4162
ClG42_08g0192800	0	0	0	0	0	0	0	0	0	0	0	0	0	0	0
ClG42_05g0211900	4.37781	2.80391	3.91729	6.30427	8.57799	10.1106	4.94434	4.4623	8.62423	2.00464	2.54036	2.23601	2.36578	1.88657	3.12102
ClG42_05g0044900	19.376	18.823	20.1936	28.198	26.9975	29.7351	23.1741	23.758	24.4351	13.0196	11.6839	11.1095	11.6523	10.8535	9.9949
ClG42_11g0135000	0.02694	0	0	0	0	0	0	0	0	0	0	0	0	0	0
ClG42_07g0137000	15.5721	13.4909	17.9954	11.0183	21.4813	12.0884	13.3332	8.92835	9.33374	7.45525	6.42705	7.758	9.4016	4.89063	5.64167
ClG42_08g0144700	14.218	17.8729	15.7022	8.74859	7.07859	8.03086	5.0179	5.83725	5.40949	4.02469	4.21523	2.99333	3.80202	3.56996	2.72391
ClG42_08g0180500	1.10061	0.65043	1.22382	2.03144	1.65416	1.74028	0.825833	1.98009	1.93426	2.24428	2.21042	1.51534	0.982532	1.44361	1.05277
ClG42_07g0057800	0	0	0	0	0	0	0	0	0	0	0	0	0	0	0
ClG42_07g0064000	0	0	0	0	0	0	0	0	0	0	0	0	0	0	0
ClG42_02g0060400	69.4875	68.4071	68.6829	223.319	287.852	258.616	389.279	364.484	331.686	328.995	330.851	289.421	230.156	388.794	275.255
ClG42_02g0197900	1.71793	1.21949	0.995123	1.18827	1.46686	0.927391	2.02302	2.43742	2.12926	3.6635	3.15219	3.34077	3.47227	4.12552	3.76014
ClG42_05g0100100	66.9378	72.9339	65.2777	59.016	53.177	58.8523	58.8352	61.5075	54.4353	63.5949	61.9981	69.9635	73.0644	56.1331	71.1553
ClG42_05g0171600	0	0	0	0	0	0	0	0	0	0	0	0	0	0	0
ClG42_03g0053900	8.00733	8.56515	8.32987	65.5117	101.237	74.7167	113.1	117.462	80.2145	78.3515	103.734	69.9807	60.8755	108.222	86.326
ClG42_05g0289600	25.8594	27.3177	26.9795	24.5629	22.7964	25.2541	22.8811	22.4966	20.2051	13.001	14.5061	13.7096	8.3776	11.8018	9.4998
ClG42_11g0102800	0.825901	1.42393	1.06648	3.56562	3.40253	2.96324	4.20281	6.27384	7.29451	6.99325	7.33429	6.77571	6.91307	10.9069	6.70411
ClG42_05g0164000	37.6858	40.8114	34.4507	70.853	63.77	62.3051	49.3301	55.0914	49.4324	43.7467	38.5566	41.9195	49.3488	51.8497	57.1299
ClG42_11g0087200	0.801028	0.187495	0.526352	2.1032	2.83405	1.86976	1.02576	1.22853	1.93469	0.437995	0.912457	0.872493	0.960224	1.05618	0.912111
ClG42_06g0180100	8.1867	7.93605	9.11501	4.7718	5.60404	7.20423	11.5843	7.6167	8.43402	17.1373	18.4518	21.4501	21.9273	16.5936	19.5503
ClG42_09g0087000	0	0	0	0	0	0	0	0	0	0	0	0	0	0	0
ClG42_06g0000200	4.96244	6.18078	5.99093	4.51328	2.54843	3.59097	2.19017	2.54888	3.33014	2.18756	1.36145	1.6387	2.19406	1.49999	1.73416
ClG42_10g0089700	9.06469	10.2234	9.2198	5.55028	5.695	6.3763	4.55381	4.45354	4.28756	2.07664	2.17278	1.89453	0.917492	1.73337	1.24514
ClG42_10g0025300	4.17872	5.01407	4.21074	3.2438	3.04934	3.14841	2.86644	2.73202	2.32805	0.985995	1.06535	1.09567	0.75831	0.655799	0.77188
ClG42_03g0089700	6.06182	6.60753	5.68493	2.01812	1.73458	1.60011	0.917517	1.2041	1.00046	1.02629	0.834892	0.985236	1.45386	1.33706	1.14419
ClG42_02g0045900	0.895703	0.562224	0.876278	1.56446	1.5494	1.40038	2.52523	2.53444	2.16916	3.02114	2.78851	3.06672	5.81733	2.85143	5.5227
ClG42_05g0280000	0.148903	0.182525	0.129982	0.090629	0.027161	0.179409	0.045475	0.059914	0.066951	0.032135	0.092753	0.083634	0.119923	0.049745	0
ClG42_05g0178400	0.081228	0.046536	0.110277	0.07086	0.427428	0.087421	0.188284	0.038691	0.097589	0	0.126603	0	0.043061	0.113776	0.153818
ClG42_02g0183500	0.079796	0.043328	0.148078	0	0	0.069116	0	0	0	0.085095	0	0.080539	0	0	0
ClG42_11g0042500	0.066146	0.029905	0.062521	0	0	0.033183	0.055353	0	0.082856	0	0.046974	0	0.043372	0.035325	0
ClG42_08g0002500	0	0	0	0	0	0	0	0	0	0	0	0	0	0	0
ClG42_02g0012900	0	0	0	0	0	0	0	0	0	0	0	0	0	0	0
ClG42_02g0118000	4.68339	4.91598	4.97193	3.63413	3.9208	3.93294	4.12364	4.78462	4.0962	2.72072	2.73409	2.55684	2.51447	2.64989	2.08115
ClG42_01g0111800	0	0	0	0	0	0	0	0	0	0	0	0	0	0	0
ClG42_05g0163800	29.1399	30.0224	28.4653	19.5098	22.6047	22.7967	16.7172	14.2313	15.1248	10.8725	10.6679	11.6798	8.85438	8.07968	7.51633
ClG42_05g0007100	0	0	0	0	0	0	0	0	0	0	0	0	0	0	0
ClG42_10g0080500	0	0	0	0	0	0	0	0	0	0	0	0	0	0	0
ClG42_03g0146900	67.0893	75.4528	74.2002	28.2127	25.2426	26.8905	15.8391	15.4788	13.9999	16.4091	17.7466	18.7967	26.0209	17.2619	18.6438
ClG42_10g0100200	12.3797	11.7431	12.2615	9.42969	10.1762	8.84555	8.9439	7.45463	7.20242	8.75474	8.16534	9.5566	12.7474	8.69676	9.62771
ClG42_10g0134100	5.86775	5.6864	5.45632	3.93376	4.40705	3.79761	2.5265	3.30959	2.66673	2.0755	1.71083	1.53971	0.816282	1.5553	0.888811
ClG42_07g0094100	0	0	0	0	0	0	0	0	0	0	0	0	0	0	0
ClG42_08g0039200	0	0	0	0	0	0	0	0	0	0	0	0	0	0	0
ClG42_07g0122900	0	0	0	0	0	0	0	0	0	0	0	0	0	0	0
ClG42_08g0149200	0.158759	0.10395	0.178428	0.096152	0.618695	0.149642	0.137137	0.082433	0.311945	0.143094	0.216334	0.118978	0.280772	0.141486	0.284003
ClG42_04g0088000	38.0704	37.6834	37.1073	24.6836	22.5917	24.3211	18.6306	19.7599	17.2758	14.3565	13.9027	12.9379	13.3334	12.3549	11.5648
ClG42_08g0139000	9.66549	9.62341	9.89725	5.56806	6.41407	6.8937	4.16072	4.41464	3.66918	4.62125	5.12295	5.50146	6.18757	4.14097	7.14704
ClG42_02g0104400	0	0	0	0	0	0.084056	0	0	0	0.034266	0	0	0.045046	0.088178	0
ClG42_02g0148600	201.12	217.28	195.986	249.815	249.955	270.568	258.492	297.481	266.175	280.334	278.588	282.77	309.302	283.1	346.925
ClG42_01g0237800	0	0	0	0	0	0	0	0	0	0	0	0	0	0.059014	0
ClG42_03g0100200	24.6414	26.9678	27.632	29.4343	29.9956	30.2955	31.4191	26.3445	31.25	21.9236	26.3164	23.8288	21.9677	20.6101	20.5196
ClG42_05g0035700	230.448	248.559	236.632	153.89	171.881	150.995	156.04	178.057	161.252	162.905	140.758	144.342	108.106	134.587	101.872
ClG42_11g0017700	0	0	0	0	0	0	0	0	0	0	0	0	0	0	0
ClG42_02g0145400	0.054635	0.151935	0.176752	0.014906	0.015053	0.039252	0.025277	0	0.023051	0.053563	0.039425	0	0	0.031157	0
ClG42_03g0042400	19.1201	16.93	19.6254	15.4395	12.4913	13.3889	16.3029	16.985	13.5029	21.657	23.0165	29.4946	39.6755	25.7395	32.0997
ClG42_05g0279500	0	0	0	0	0	0	0	0	0	0	0	0	0	0	0
ClG42_07g0119100	8.79099	8.84718	8.21007	13.8556	12.433	13.3521	14.8202	16.0037	14.1445	14.7005	14.1207	14.5714	17.9085	17.4992	19.7662
ClG42_10g0149700	0.558436	0.676911	0.337103	0.562338	0.722679	0.852624	0.855783	1.24605	1.68727	1.76415	1.52956	1.33839	0.863394	1.00086	1.01652
ClG42_08g0000900	0	0	0	0	0	0	0	0	0	0	0	0	0	0	0
ClG42_05g0257800	0	0	0	0	0	0	0	0	0	0	0	0	0	0	0
ClG42_04g0062500	1.99702	2.22628	2.63474	1.61523	1.71167	1.24731	1.62424	3.14207	1.93779	2.82332	3.439	3.04325	6.12577	5.04982	5.71285
ClG42_09g0167100	36.8137	40.2314	38.2507	27.9506	27.1222	30.6757	23.9661	20.0759	23.0336	21.4714	21.7697	23.5445	28.2712	19.4028	22.714
ClG42_06g0186500	7.73093	8.18881	9.37921	5.38208	6.88012	6.48916	4.31003	4.27096	5.7358	4.06348	2.136	4.01598	4.82838	2.35096	3.37848
ClG42_03g0125700	0	0	0	0	0	0	0	0	0	0	0	0	0	0	0
ClG42_06g0006200	70.0065	56.3212	73.3662	51.5016	46.1271	46.103	44.2042	35.4319	40.7945	28.4943	36.699	31.3612	27.8203	27.3612	29.1373
ClG42_06g0072100	0	0	0	0	0	0	0	0.037419	0	0	0	0.042941	0	0.043373	0
ClG42_11g0015300	39.7963	42.5801	42.3132	40.8203	40.415	40.3413	31.3592	34.6515	29.5239	29.6151	28.9633	34.4934	35.7458	29.9594	34.8942
ClG42_03g0058200	0	0	0	0	0	0	0	0	0	0	0	0	0	0	0
ClG42_08g0135800	44.3631	44.0011	42.9462	69.0618	61.7971	71.0233	73.1242	73.7233	74.0139	63.3856	74.3503	69.4961	71.6021	69.136	67.8077
ClG42_08g0121200	23.7807	21.7019	23.118	23.4777	24.8384	22.8802	33.7015	36.6815	32.0721	49.3207	45.636	49.6662	62.8526	57.8138	61.8025
ClG42_07g0036500	34.0613	37.1516	36.1449	38.7561	38.7292	34.7506	27.1204	32.6868	32.4629	18.5273	22.2401	18.3278	18.0067	20.8554	19.9602
ClG42_09g0035500	0	0	0	0	0	0	0	0	0	0	0	0	0	0	0
ClG42_02g0226600	30.2223	31.003	28.5559	19.6443	19.306	15.1452	9.89726	11.5342	9.82059	7.01571	5.87384	5.5732	6.11903	7.45671	7.26972
ClG42_07g0126100	0	0	0	0	0	0	0	0	0	0	0	0	0	0	0
ClG42_07g0152200	1.15934	0.90696	1.41633	0.959269	1.57762	1.58028	1.63598	1.11453	1.57751	2.69273	2.26123	2.00856	1.5964	1.55705	1.81195
ClG42_06g0131800	0	0	0	0	0	0	0	0	0	0	0	0	0	0	0
ClG42_11g0048800	0	0	0	0	0	0	0	0	0	0	0	0	0	0	0
ClG42_03g0023300	0	0	0	0	0.053815	0	0	0	0	0	0	0	0	0	0
ClG42_10g0130300	11.5634	10.8507	12.2878	4.74462	4.00629	4.55011	3.43391	3.75207	3.58961	3.91076	3.73329	3.74367	6.2534	3.9522	5.53732
ClG42_08g0081100	0.165834	0.101802	0.274508	0.733037	0.988982	0.930299	0.915013	1.30377	0.752614	0.457635	0.592206	0.970473	1.34075	0.790638	1.1047
ClG42_04g0033900	4.37229	3.27269	4.52985	1.5572	1.73788	2.78091	2.13849	2.78216	1.91174	2.46442	2.05847	3.45536	4.41387	2.41756	3.56489
ClG42_05g0233400	30.3327	29.9483	28.2291	45.9743	50.7298	50.3306	56.6503	54.8398	55.4254	61.2337	59.5662	62.593	81.4789	68.1332	80.5551
ClG42_11g0054600	0.951328	0.438826	0.228395	1.34074	0.887937	0.534897	0.854533	0.347446	1.78711	0.655895	0.905642	0.8917	1.5709	1.08436	1.07382
ClG42_08g0027800	0	0	0	0	0	0	0	0	0	0	0	0	0	0	0
ClG42_10g0174400	61.8125	63.3293	57.0528	26.4608	21.3109	24.7284	25.6363	22.7502	16.0607	41.3633	44.1284	58.4472	49.4161	32.806	37.1435
ClG42_02g0147800	3.2939	2.11384	2.89271	4.0453	4.98185	3.98596	5.56138	3.27943	5.58957	3.72653	3.91605	3.00967	4.14356	3.67866	4.9477
ClG42_11g0004900	0	0	0	0	0	0	0	0	0	0	0	0	0	0	0
ClG42_06g0047700	13.1333	14.3671	13.1898	21.6455	28.3384	21.7703	25.4151	27.6547	19.6103	47.0152	43.9789	49.1674	47.6734	49.6405	45.939
ClG42_11g0068500	28.6111	34.7489	30.3543	68.2271	110.672	91.578	114.809	117.952	94.8004	164.097	145.404	136.015	126.065	152.938	138.28
ClG42_11g0159900	4.07267	3.65581	3.46402	1.62169	1.05149	1.94235	0.88706	0.782141	0.995132	0.488473	0.609353	0.633035	0.576686	0.809145	0.750724
ClG42_09g0053100	1.04291	0.665157	1.64241	3.90552	3.05756	3.0235	1.25206	0.951	1.86147	0.64606	0.930617	0.405997	0.641694	1.09238	1.97089
ClG42_09g0149500	0	0	0	0	0	0	0	0	0	0	0	0	0	0	0
ClG42_06g0041700	0.078416	0	0.242053	0	0	0	0	0.07162	0.055521	0.068858	0.095403	0.132147	0.112787	0.08004	0.097176
ClG42_02g0236200	10.0884	13.3379	12.3442	14.4278	12.5328	13.9821	12.6947	12.2202	11.8399	12.9377	11.3775	11.2726	7.25644	11.1598	9.27031
ClG42_05g0275500	67.0818	48.5328	54.6215	60.928	57.5536	61.8239	29.4127	34.4899	33.8534	100.058	65.4907	74.2943	43.9097	36.3544	35.5537
ClG42_03g0002600	0	0	0	0	0	0	0	0	0	0	0	0	0	0	0
ClG42_09g0168700	15.8351	17.0344	17.2484	14.4264	14.5078	14.7815	10.8093	10.0654	10.6551	7.94503	7.22881	7.30071	8.07707	7.60733	7.80029
ClG42_09g0104300	642.469	616.309	615.037	670.5	637.048	664.787	567.187	627.004	573.677	518.927	498.37	516.482	425.539	376.203	419.322
NewGene_421	1.9837	1.96888	2.33752	0.951353	0.825523	0.431596	0.591422	0.702947	0.508875	0.335656	0.332582	0.350001	0.233579	0.339585	0.129977
ClG42_02g0157200	0	0	0	0	0	0	0	0	0	0	0	0	0	0	0
ClG42_03g0179600	0.427105	0.511585	0.666149	0.340928	0.562116	0.281966	0.252029	0.277066	0.429022	0.370548	0.134629	0.249937	0.178682	0.137743	0.151449
ClG42_09g0219900	23.5745	25.0829	23.5053	13.3452	13.3381	14.5655	14.0449	14.5387	13.0311	13.3274	13.0642	12.269	12.6835	12.3291	13.3571
ClG42_08g0149100	11.898	11.6509	14.2831	10.3644	11.0572	9.63229	8.18625	8.16662	8.3757	6.33679	5.14445	4.64191	6.03525	6.05622	5.00321
ClG42_01g0233000	4.5076	4.64371	4.23541	2.42533	1.83604	2.20431	2.37732	1.65144	2.30938	1.53799	1.33837	1.33026	2.11563	1.0341	0.776158
ClG42_08g0133400	0.14112	0.103638	0.247929	0.117412	0.066372	0.102496	0.079529	0.131555	0.104858	0.074811	0.096932	0.067193	0.053447	0.136518	0.155489
ClG42_06g0166300	0.223057	0.875927	0.709247	0.116882	0.06836	0.219568	0.160925	0.065532	0.076413	0.153262	0.153066	0.135317	0.410704	0.342505	0.210996
ClG42_05g0231800	0.666618	1.1614	0.998538	2.61653	2.02207	2.73539	1.29969	1.21154	1.10201	0.627688	0.543383	0.529098	0.406731	0.451209	0.32588
ClG42_08g0169700	0	0.061293	0	0.045765	0.238887	0.115937	0.063544	0.071893	0.105181	0.296429	0.137936	0.211241	0.290182	0.232195	0.421498
ClG42_08g0159300	5.15005	6.03171	5.44387	2.90522	2.23348	2.28361	3.45225	3.34789	2.76928	2.46667	2.02059	1.9844	3.54363	2.73054	2.57423
ClG42_05g0206200	0	0.01969	0	0.38145	0.329092	0.474982	0.250387	0.130795	0.13224	0.01693	0.033025	0.011523	0.041709	0	0
ClG42_03g0018800	62.97	62.403	62.9356	66.1926	60.6463	60.8697	45.0149	37.095	42.6809	43.2286	53.7739	49.8153	57.318	45.3134	47.2843
ClG42_02g0204900	0.177387	0.383658	0.215681	0.037129	0.09142	0.028271	0.030304	0.047304	0.088035	0.077586	0.135749	0.077885	0.203924	0.078382	0.07345
ClG42_06g0076300	50.6912	47.9129	53.056	42.9548	40.7755	35.8964	35.0797	26.7926	24.3298	27.7636	28.1731	29.9622	27.7237	24.4307	26.0377
ClG42_05g0086200	6.57155	5.43138	7.8679	15.0023	11.9868	13.4	24.2571	19.1503	20.3721	34.8235	36.5502	35.2367	48.0739	44.0489	49.6332
ClG42_11g0011100	0	0	0	0	0	0	0	0	0	0	0	0	0	0	0
ClG42_10g0143700	0.676439	0.832212	0.77968	0.500952	0.385086	0.352951	0.344327	0.131769	0.114326	0.059461	0.254677	0.029334	0.060685	0	0.14636
ClG42_05g0258100	0	0.049047	0.134847	0.161487	0	0	0.288433	0.294283	0.141822	0.095967	0.136925	0.19208	0.455601	0.204121	0.223109
ClG42_08g0175300	11.6771	11.4626	10.9192	9.83378	12.5575	9.78679	9.40615	8.98043	9.96128	10.6034	10.1041	11.3918	15.8653	8.91243	13.686
ClG42_06g0120600	0.231696	0	0.101523	0	0.065805	0	0	0	0	0.154251	0	0.126101	0	0	0
ClG42_04g0068100	2.39037	2.41802	2.61602	1.85226	2.12745	1.87826	1.53967	0.867313	1.22807	0.852601	0.454198	0.716998	0.572623	0.534865	0.381891
ClG42_09g0161500	9.5013	8.67114	10.6853	8.86449	8.5317	9.04701	6.44291	7.38353	7.26003	5.02973	5.85203	5.03887	3.07091	3.13613	4.46323
ClG42_03g0131100	5.1754	5.11036	4.53484	4.36541	4.43036	4.79683	4.8785	4.48108	3.77685	4.0274	4.26518	4.00408	4.39496	3.63238	4.32366
ClG42_05g0130100	5.12655	4.39167	3.84636	5.82886	7.79734	5.5424	7.60401	4.73277	6.2549	5.16162	5.76891	6.11631	6.63847	4.32746	6.41685
ClG42_03g0123700	0.797543	0.650401	0.618566	3.73243	5.29957	4.13225	3.64295	3.50272	2.21581	1.58946	2.18052	1.54365	0.885828	1.48237	1.4149
ClG42_02g0065300	0.367128	0.136033	0.431149	0.033074	0.080132	0	0.399953	0.32585	0.244016	0.638222	0.677367	0.505864	0.378358	0.488798	0.165324
ClG42_01g0241200	1.7953	1.9951	2.25849	15.715	13.4254	10.3405	25.2427	29.7102	19.2415	28.7169	36.1815	26.4329	25.6795	42.3726	38.0445
ClG42_07g0079000	0	0	0	0	0	0	0	0	0	0	0	0	0	0	0
ClG42_10g0195000	0.084896	0.021412	0	0	0	0.037039	0	0	0	0.033891	0	0	0	0	0.040892
ClG42_09g0015400	46.827	32.13	49.3763	47.7721	43.8904	41.1795	35.6979	25.1171	37.0516	33.5244	34.4984	32.8213	26.1392	29.7777	30.3176
ClG42_02g0078700	86.0231	71.1433	76.1457	94.6919	87.324	88.8377	75.0873	63.2391	77.041	72.8216	75.983	83.4609	91.7464	74.6873	85.4981
ClG42_03g0070100	2.64546	2.1604	2.47905	1.16727	0.930052	1.41992	2.11724	1.7272	1.19354	0.975741	0.44361	0.652956	1.13519	0.632438	0.845973
ClG42_11g0265100	0	0	0	0	0	0	0	0	0	0	0	0	0	0	0
ClG42_01g0212700	378.947	406.204	387.076	369.761	332.644	352.677	344.679	340.797	307.625	255.203	267.383	254.54	206.241	232.304	227.579
ClG42_04g0025100	0	0	0	0	0	0	0	0	0	0	0	0	0	0	0
ClG42_07g0040700	0	0	0	0	0	0	0	0	0	0	0	0	0	0	0
ClG42_03g0094100	0	0	0	0	0	0	0	0	0	0	0	0	0	0	0
ClG42_01g0170300	0.310124	0.121965	0.340353	0.965992	1.57673	1.11173	0.703508	0.868883	0.711424	0.42418	0.651595	0.519844	0.892348	0.740655	1.02402
ClG42_06g0018800	0	0	0	0	0	0	0	0	0	0	0	0	0	0	0
ClG42_02g0214600	14.4614	17.0168	15.5309	7.5545	7.18977	7.23701	5.56048	4.40213	5.12329	4.12557	4.14573	4.97447	5.59897	4.11532	5.15272
ClG42_07g0046700	28.431	27.8027	29.5668	10.431	10.7393	9.65261	6.75831	6.28061	6.97051	4.80163	4.80317	6.06963	7.07651	3.8137	5.43382
ClG42_07g0002800	43.8497	44.5814	43.3139	54.8724	56.6656	55.1897	53.933	54.9297	57.5229	39.5084	41.1097	39.8407	43.6271	36.8975	39.048
ClG42_08g0150600	0.220754	0.38644	0.202836	0.115503	0.490815	0.049693	0.057755	0.114106	0.081817	0.026594	0.094563	0.106422	0.124491	0.246577	0.467941
ClG42_07g0138900	221.924	254.226	225.096	186.917	192.534	192.276	144.067	127.554	131.043	130.237	121.776	117.197	153.574	121.811	134.706
ClG42_10g0060600	0	0	0	0.021818	0	0.03046	0	0	0	0.025545	0	0	0	0	0
ClG42_09g0055500	0	0.03003	0	0.026571	0.032183	0	0.085452	0	0	0.034538	0.032358	0	0.069234	0	0.032215
ClG42_05g0075000	3.03483	2.95104	2.43941	5.74472	3.80471	5.82982	6.17204	3.41326	4.48268	6.85719	8.17099	8.3597	5.24873	7.41405	4.7457
ClG42_03g0004600	0	0	0	0	0	0	0	0	0	0	0	0	0	0.029708	0
ClG42_02g0186200	3.17059	3.69454	2.96426	2.75569	1.62861	1.56326	2.07433	1.60385	1.5093	1.18275	1.73356	1.56132	2.14519	1.89652	2.58145
ClG42_10g0111100	474.085	431.281	401.458	339.587	384.916	299.523	265.211	277.785	266.4	269.685	270.46	260.203	314.699	259.59	330.577
ClG42_10g0090100	0	0	0	0	0	0	0	0	0	0	0	0	0	0	0
ClG42_03g0090900	0	0	0	0	0	0	0	0	0	0	0	0	0	0	0
ClG42_11g0114200	0.248068	0.295932	0.416088	1.31318	3.84724	1.21316	1.54094	2.67649	1.42303	0.833262	0.997327	1.15826	1.44484	1.81568	1.39808
ClG42_04g0028700	0	0	0	0	0	0	0	0	0	0	0	0	0	0	0
ClG42_02g0039800	0	0	0	0.109074	0	0	0.026434	0	0.34347	0.109819	0.102389	0.182863	0.587519	0.160164	0.502169
ClG42_09g0121300	0	0	0.154557	0.109406	0.230341	0	0	0	0	0	0	0	0	0.086298	0
ClG42_03g0146000	22.4239	24.3931	25.8233	26.836	22.1512	24.2328	41.9568	36.7024	37.0143	67.9753	74.0651	71.7385	98.3006	97.4285	103.928
ClG42_04g0102000	4.44964	4.18522	5.07238	2.37278	3.4494	2.62591	1.78643	2.1622	2.80181	3.15823	2.88474	2.90689	4.41342	2.91298	4.80457
ClG42_09g0076600	0.55384	0.903958	0.294398	0.507811	0.522139	0.278356	0.379557	0.207541	0.527083	0.573075	0.431136	0.540364	1.06756	0.512581	0.799852
ClG42_11g0215000	0	0	0	0	0	0	0	0	0	0	0	0	0	0	0
ClG42_04g0087600	0	0	0	0	0	0	0	0	0	0	0	0	0	0	0
ClG42_11g0101600	0	0	0	0	0	0	0	0	0	0	0	0	0	0	0
ClG42_01g0245000	0	0	0	0	0	0	0	0	0	0	0	0	0	0	0
ClG42_05g0048400	0	0	0	0.053175	0.500168	0.106849	0.345888	0.461645	0.291009	0.541251	0.405667	0.105261	0.173659	0.459836	0.118029
ClG42_04g0135000	0	0	0	0	0	0	0	0	0	0	0	0	0	0	0
ClG42_02g0025600	0	0	0	0	0	0	0	0	0	0	0	0	0	0	0
ClG42_05g0132500	65.0212	76.8291	72.6944	41.6189	43.9388	45.1795	42.2928	37.2921	37.8359	34.4942	40.5042	35.4446	43.4278	29.3505	41.099
ClG42_07g0000400	8.42816	7.75982	7.18305	5.53481	4.41759	7.01517	4.97226	4.88898	4.66502	5.96237	5.83384	6.87623	9.41987	7.8547	8.35143
ClG42_04g0020500	0	0	0	0	0	0	0	0	0	0	0	0	0	0	0
ClG42_11g0230500	0	0	0	0	0	0	0	0	0	0	0	0	0	0	0
ClG42_01g0037600	0	0	0	0	0	0	0	0	0	0	0	0	0	0	0
ClG42_02g0082600	13.6398	11.2916	11.3207	4.47155	3.97669	3.49622	8.1305	8.58017	6.91253	9.68949	13.0096	6.6931	12.3417	13.9799	12.2598
ClG42_05g0147700	0	0	0	0	0	0	0	0	0	0	0	0	0	0	0
ClG42_02g0006500	0	0	0	0	0	0	0.416876	0	0.225286	0	0	0	0	0	1.17352
ClG42_05g0115600	19.9173	20.1858	19.8313	144.512	289.158	139.19	60.2301	68.4711	171.007	61.5932	110.095	67.7245	18.2279	70.0417	33.3695
ClG42_03g0092500	0.062076	0.027145	0	0	0	0	0	0	0	0.034227	0	0	0	0	0
ClG42_06g0024200	99.4703	85.4108	94.2597	82.6173	87.723	81.095	76.9135	77.1632	77.2053	62.1616	61.3775	65.886	62.9833	45.5636	67.2247
ClG42_10g0085100	21.5878	21.8631	20.0173	8.43199	9.51901	8.50167	11.8037	11.4988	11.4133	10.1372	11.079	9.96344	14.1321	13.7752	13.9591
ClG42_11g0194800	1.94277	2.40725	2.07849	1.36693	2.02249	1.31517	1.0854	1.6912	2.92489	1.85412	2.46207	1.91045	1.33654	0.809331	0.972838
ClG42_01g0032600	13.172	13.1596	12.7535	4.05772	5.12139	3.52244	2.31116	1.78963	2.85415	2.34679	2.04149	1.66085	0.544535	0.856586	0.241004
ClG42_05g0029800	0	0	0	0.071672	0.454892	0.497586	1.43182	0.495454	0.700257	4.19597	3.24562	2.34271	3.74367	2.55322	4.27531
ClG42_05g0066300	15.0581	16.5156	16.3188	11.6134	13.6091	12.8888	15.7698	16.434	14.7312	16.7108	16.4459	17.8748	18.9946	16.3395	20.9079
ClG42_01g0184900	0.027044	0	0	0.21269	0.139994	0.150322	0.188413	0.149242	0.075963	0.228365	0.437067	0.29793	0.227184	0.159874	0.200347
ClG42_05g0172300	14.6175	18.2093	16.5347	12.3546	12.9442	11.4123	10.8897	10.4934	9.25581	7.70071	8.02929	7.53892	6.00351	6.55279	5.18499
ClG42_04g0015500	69.0842	76.0097	67.4672	79.0578	70.8829	79.4395	71.1446	75.3364	74.7547	55.9519	59.3957	53.3063	50.4425	61.988	55.8901
ClG42_09g0154100	0	0	0	0	0	0	0	0	0	0	0	0	0	0	0
ClG42_02g0000900	38.0051	37.6078	42.3001	19.8337	21.0554	20.3605	14.6736	15.0383	15.1437	9.14153	8.73256	8.54552	8.82268	8.30546	9.03715
ClG42_10g0099500	0	0	0	0	0	0	0	0	0	0	0	0	0	0	0
ClG42_03g0157000	4.77499	6.14851	6.09506	2.89576	2.43717	3.43736	2.07696	2.93813	2.87245	1.92514	2.12275	2.22194	2.67419	2.40635	2.38628
ClG42_04g0092200	5.40001	5.74666	5.60851	1.55507	2.40166	2.38424	1.82097	1.90887	1.50157	1.99055	1.7182	2.91318	4.53467	2.89145	3.81985
ClG42_02g0133700	0	0	0	0	0	0	0	0	0	0	0	0	0	0	0
ClG42_04g0042700	4.08106	4.03916	3.85418	1.9209	1.46986	1.88842	2.34165	2.62903	2.26865	2.09858	1.75944	1.98766	2.42405	2.20158	2.58392
ClG42_02g0165700	4.43942	4.39627	3.29733	2.15363	2.90266	3.5806	2.57363	2.34577	1.81715	2.39481	1.327	2.532	1.62249	1.55458	1.25188
ClG42_05g0020600	9.73731	5.00164	6.03696	0.297605	0.54652	0.448841	1.61217	0.905592	0.769869	1.95849	2.79405	2.32439	0.842569	1.25362	0.874121
ClG42_05g0141700	21.5823	30.4589	25.405	25.3892	25.0264	27.3566	32.3255	33.4729	27.8344	29.4755	32.7994	31.9294	39.5231	29.5468	36.5345
NewGene_1769	0.072499	0.118814	0.356428	0	0.086234	0	0	0.103439	0	0	0.092417	0	0	0.069521	0.088372
NewGene_1767	0.546322	0.7842	0.978465	0.18518	0.138424	0.427427	0.23353	0.174313	0.207266	0.43122	0.408507	0.734727	0.768654	0.995676	1.34208
NewGene_1764	0.798961	0.373217	0.708043	0.181297	0	0.135249	0.174935	0.446097	0.183416	0.126038	0.211818	0.195626	0.29005	0.096567	0.23245
NewGene_1760	3.07559	2.88062	2.12086	0.672761	1.94029	1.03171	0.383887	0.629099	0.076748	0.147818	0	0.112677	0.119063	0.248557	0.484432
NewGene_1761	5.14442	6.18575	5.51558	1.08022	0.359362	0.242196	0.127424	0.568703	0.261865	0.168182	0.524633	0.433934	0.044085	0.923405	0.826751
ClG42_10g0065200	0	0	0	0	0	0	0	0	0	0	0	0	0	0	0
ClG42_06g0183100	0.446778	1.35615	0.680838	1.0125	0.611936	0.458599	0.234422	0.278847	0.494313	0.347681	0.141353	0.336903	0.447994	0.26376	0
ClG42_06g0147300	0	0	0	0	0	0	0	0	0	0	0	0	0	0	0
ClG42_02g0121000	0	0	0.076972	0	0.089164	0.02606	0.086879	0.026411	0.224655	0.080809	0.067772	0.048187	0	0	0.039033
ClG42_03g0052100	16.4582	18.3687	18.2159	10.5585	10.3738	12.5651	11.5069	10.8322	10.9832	8.21767	10.0359	8.45201	8.92788	8.26629	8.49288
ClG42_05g0239100	40.3738	47.0331	45.4241	111.323	101.571	110.91	108.255	110.536	109.412	78.56	74.8097	67.264	56.2584	70.2538	66.2404
ClG42_03g0117500	0	0	0	0	0	0	0	0	0	0	0	0	0	0	0
ClG42_07g0100900	31.6083	34.6093	31.5629	54.2305	78.0924	68.4619	95.2567	97.3832	73.8882	147.525	138.861	157.557	161.608	146.357	160.909
ClG42_11g0181800	5.88929	7.43325	7.37863	4.94046	4.25087	5.43586	2.48314	2.24226	2.17106	1.73435	1.44476	1.52651	4.47995	1.98515	2.94274
ClG42_10g0145800	117.499	133.984	122.861	100.94	95.8855	102.156	83.3291	66.8653	70.9807	58.371	56.6138	54.132	56.0116	55.6359	50.4785
ClG42_07g0027200	0.712135	0.884716	0.388124	0.318359	0.584952	0.129375	0.132023	0.303372	0.166764	0	0.180969	0.059897	0	0.03738	0.067395
ClG42_06g0193500	0	0	0	0	0	0	0	0	0	0	0	0	0	0	0
ClG42_10g0122700	50.7655	49.9982	50.0755	28.3068	30.2418	31.642	21.0257	21.8238	24.8983	15.7896	16.8821	14.9248	12.5875	13.4188	10.9703
ClG42_02g0248500	1.70963	2.08567	1.04108	1.74508	1.33588	0.350453	0.72319	0.865833	1.44359	1.01765	0.671005	0.527988	0.829006	0.934346	1.35982
ClG42_10g0150800	0	0	0	0	0.048867	0	0	0	0	0	0	0	0	0	0.1002
ClG42_01g0266400	3.94375	3.66919	4.06856	2.48087	2.5101	2.24188	2.81885	2.77066	2.46048	3.9504	4.03936	5.49854	5.16393	2.65999	3.12984
ClG42_09g0193100	46.8746	43.791	46.8127	44.4493	43.0878	45.0818	34.541	37.6444	40.051	29.3162	27.5594	28.6111	29.4258	24.9766	26.3956
ClG42_06g0158700	257.094	289.048	276.73	140.578	159.497	139.796	115.158	152.678	150.858	115.39	128.022	116.133	141.644	134.154	118.151
ClG42_10g0018000	12.1289	15.7019	14.5941	11.7511	10.0057	12.3593	7.85076	9.1887	7.82333	6.36521	5.37948	5.36372	5.25193	5.52666	5.44843
ClG42_02g0135700	0	0	0	0.029695	0.02189	0.175478	0	0	0	0	0	0	0	0	0
ClG42_04g0040700	0	0	0	0	0	0	0	0	0	0	0	0	0	0	0
ClG42_05g0026600	1.11455	1.64193	1.80541	1.20963	1.104	1.46142	0.807433	0.796507	0.853715	0.890622	1.14639	1.08802	0.911829	1.34954	1.27842
ClG42_02g0215200	3.49957	3.91568	4.17547	2.40771	2.26681	2.97297	2.5246	2.77824	2.45351	3.66556	3.03254	4.58215	4.9302	3.54178	4.78051
ClG42_06g0012500	5.88925	4.12556	6.33328	4.89644	4.51497	5.00146	7.0417	5.51686	5.18408	7.52309	7.95373	6.43392	6.3435	7.2794	9.29294
ClG42_01g0222300	8.63525	8.9693	8.86299	40.7292	43.7292	36.2344	123.228	116.99	117.816	131.046	144.049	138.425	123.538	117.177	140.436
ClG42_01g0155400	5.56822	5.81234	7.29504	3.33934	3.10044	3.2943	2.24714	2.62862	2.53806	1.25418	1.76774	1.74212	1.08951	1.05668	1.18512
ClG42_11g0005500	0	0	0	0	0	0	0	0	0	0	0	0	0	0	0
ClG42_05g0224700	1.58331	2.24133	2.17403	2.78983	3.73152	3.32462	8.10376	7.12183	7.4318	18.5511	16.0177	16.085	10.3793	17.5058	12.4999
ClG42_10g0053300	0.220647	0.214548	0.155499	0.676082	0.765628	0.689281	0.932527	0.834944	0.599584	0.508463	0.502561	0.46079	0.774135	0.917802	1.02585
ClG42_03g0139200	0.293655	0	0	0	0	0	0	0	0	0	0	0	0	0.341509	0
ClG42_05g0260800	44.0418	48.2115	44.0648	23.7255	32.7295	28.9819	22.2186	20.6005	23.195	19.1139	15.5981	15.8875	24.5508	19.0759	19.3849
ClG42_07g0151800	57.7312	60.328	55.5033	59.9002	58.1474	57.4922	56.7087	48.5497	46.9072	43.4876	41.8166	44.2923	37.5174	39.2486	35.8662
ClG42_10g0165400	8.16552	10.5815	9.98066	4.47022	4.81245	4.86866	3.92546	4.18373	4.20543	4.7304	5.22282	6.17125	8.47625	6.04992	7.99937
ClG42_02g0152000	0	0	0	0	0	0	0	0	0	0	0	0	0	0	0
ClG42_03g0043100	0	0	0	0	0	0	0	0	0	0	0	0	0	0	0
ClG42_07g0132200	57.0333	52.0751	49.6409	30.6291	36.5945	35.9495	27.6064	30.1386	27.77	28.1806	29.9945	26.5393	28.5845	28.3315	33.1852
ClG42_08g0136600	58.4678	65.4965	57.4646	54.4553	47.2531	54.4345	37.0318	35.8434	36.482	27.9934	28.5867	29.4928	30.9466	27.1165	25.6291
ClG42_05g0181300	0	0	0	0	0	0	0	0	0	0	0	0	0.171171	0.171116	0
ClG42_07g0115900	22.2713	21.3937	19.8352	27.3871	21.9125	20.1822	34.6279	37.8086	35.9784	21.5236	18.4219	18.7116	14.7999	19.6446	11.7197
ClG42_05g0258000	0.081822	0.080747	0.085423	0.050634	0.064015	0	0.027015	0.008151	0.042412	0.012851	0.021922	0.020598	0.019963	0.044657	0
ClG42_08g0049100	0	0	0	0	0	0	0	0	0	0	0	0	0	0	0
ClG42_05g0203000	0	0	0	0	0	0	0	0	0	0	0	0	0	0	0
ClG42_06g0117400	1.04701	0.500512	0.641512	6.04146	5.68631	6.18632	5.33579	6.30734	5.41623	4.22292	3.63068	3.77485	4.82499	2.82081	4.04765
ClG42_04g0000100	0	0.202753	0.182198	0	0.132997	0.051471	0.131568	0.514164	0.023567	0.337986	0.432736	0.610155	0.928552	0.560513	1.38133
ClG42_03g0160200	1.27797	1.21736	1.36387	0.706403	0.251189	0.432761	0.389316	0.25357	0.368257	0.146791	0.125066	0	0.08466	0.068509	0.066976
ClG42_09g0226100	34.1964	32.326	35.4466	36.5802	33.9462	34.8606	32.8492	36.1778	34.2051	37.8568	36.2101	35.3373	35.2702	34.056	30.4088
ClG42_10g0008400	3.61472	2.62142	2.87151	2.57926	4.56867	3.44656	4.40303	5.15266	3.24638	12.2949	12.9158	13.6701	13.7763	8.47833	8.81984
ClG42_03g0019400	0.409952	0.058571	0.294632	0.272022	1.20705	0.269805	0.263219	0.143018	0.617064	0	0.141917	0.129015	0.059389	0.261266	0.187783
ClG42_01g0075000	0	0	0	0	0	0	0	0	0	0	0	0	0	0	0
ClG42_10g0167800	0.25444	0.12045	0.160483	0.094129	0.256413	0.135006	0	0.426638	0.161608	0.190806	0.199924	0.100196	0.090619	0.449074	0
ClG42_09g0164100	41.9654	42.8951	40.761	37.8789	34.9042	35.4124	26.0368	28.6558	30.1705	20.8522	19.2322	15.645	11.1495	18.7254	10.0446
ClG42_01g0152600	0	0	0	0	0	0	0	0	0	0	0	0	0	0	0
ClG42_10g0154000	2.16645	2.45974	2.48506	2.02535	1.51354	1.39061	1.53819	1.25732	1.25195	0.408941	0.657593	0.644588	0.605638	0.571079	0.459313
ClG42_09g0153700	0	0	0	0	0	0	0	0	0	0	0	0	0	0	0
ClG42_11g0021300	0	0	0	0	0	0	0	0	0	0	0	0	0	0	0
ClG42_04g0116600	0	0	0	0	0.027884	0	0.079924	0.060502	0	0.647401	0.47642	0	0.035747	0.51849	0
ClG42_01g0211700	33.5116	33.0866	34.3676	18.3048	21.4739	19.1238	20.2019	21.2111	18.4994	24.8303	27.1338	27.8705	33.3871	27.8071	29.977
ClG42_08g0111300	0	0	0	0	0	0	0	0	0.065396	0	0	0.060228	0	0	0
ClG42_11g0044000	284.782	225.3	219.474	835.073	1079.6	812.005	989.941	1087.13	1012.55	676.501	716.947	415.831	345.71	717.901	657.979
ClG42_09g0185900	59.576	30.4816	69.5936	49.2009	52.899	46.4179	48.1209	44.2446	72.5103	55.8397	43.0492	39.6675	47.3643	29.1888	41.7672
ClG42_05g0262400	7.32511	6.46405	5.85692	10.8036	12.007	14.0608	24.0971	14.8598	20.06	22.2998	28.5832	17.2997	20.1119	30.5367	18.8696
ClG42_11g0243900	0	0	0	0	0	0	0	0	0	0	0	0	0	0	0
ClG42_05g0082300	0	0.102596	0.342287	2.06639	0.690427	1.30569	1.07734	0.18622	0.570186	0.3803	0.404152	0.072469	0.350598	0.335778	0.286703
ClG42_09g0016800	18.7347	19.9382	20.2493	14.6119	12.5199	13.4296	7.99079	9.45705	7.66406	4.16844	3.49244	3.56218	2.91554	3.81896	3.29003
ClG42_07g0077500	0	0	0	0	0	0.168468	0	0	0	0	0	0	0	0	0
ClG42_01g0204300	39.8993	41.134	41.6146	117.694	229.04	175.62	308.408	304.236	265.259	459.964	496.374	431.039	179.622	400.21	287.928
ClG42_11g0241500	0	0	0	0	0	0	0	0	0	0	0	0	0	0	0
ClG42_05g0208800	21.7457	19.1776	22.0129	9.30374	9.81661	10.3947	13.1744	14.2986	16.2235	20.7233	14.0041	22.2979	26.1694	13.0489	17.8307
ClG42_01g0258600	18.7721	18.5432	18.9636	16.2964	16.2598	17.013	24.9372	26.3149	23.5505	27.5252	26.5145	27.0992	32.2885	31.5514	31.5752
ClG42_06g0061500	68.6315	72.3778	71.9292	30.5889	33.5152	32.8994	25.7236	23.6675	23.9763	20.8767	20.8856	20.7857	25.7856	20.195	19.882
ClG42_08g0158200	21.6001	19.6742	20.3847	12.9931	12.7659	12.0346	10.0252	8.45344	7.11352	6.35062	6.91365	6.36055	7.01312	5.82705	6.97999
ClG42_08g0095600	7.07528	7.36253	6.04336	17.425	15.2914	14.8049	26.4557	30.5796	27.2903	31.3524	29.5152	40.4238	48.0003	32.3541	44.7058
ClG42_10g0181600	104.132	114.436	110.019	173.16	215.98	196.288	349.96	307.368	318.221	385.435	417.999	382.115	237.877	455.831	333.819
ClG42_04g0123200	177.561	189.683	182.887	178.972	183.51	169.876	175.765	161.801	184.048	156.357	135.844	158.357	123.313	123.117	129.125
ClG42_09g0151700	132.666	139.738	141.21	99.7741	104.678	98.9732	65.9953	65.9214	68.5637	59.1403	58.7772	56.6345	56.1498	56.3337	48.7527
ClG42_09g0143000	0	0	0	0	0	0	0	0	0	0	0	0	0	0	0
ClG42_01g0078400	120.434	130.378	122.795	128.748	122.48	124.265	132.021	129.53	124.666	128.665	128.575	137.514	137.854	131.813	134.539
ClG42_11g0073800	2.02193	1.02191	1.77643	9.63965	12.5297	14.0138	1.6349	1.45512	2.02444	1.32782	0.374915	0.721241	0.379463	1.23274	0.386954
ClG42_07g0158200	2.6929	1.24123	2.12168	2.2122	0.89897	1.21097	1.77797	1.27127	0.638718	1.06759	0.998833	0.698139	0.748462	1.52984	0.908869
ClG42_09g0050100	36.8866	38.0963	37.6271	28.7113	26.1278	28.8417	23.32	27.7147	26.5755	13.7211	14.4746	11.6663	7.88389	13.0167	7.41563
ClG42_09g0094300	0	0.109868	0	0	0	0.018942	0	0	0.082185	0	0	0	0	0.029645	0.014757
ClG42_07g0141600	85.8117	103.365	102.177	106.32	95.4737	106.618	110.254	105.06	97.2054	97.6168	96.038	103.502	128.112	97.2647	110.251
ClG42_02g0190800	0.436596	0.198094	0.336153	0.42466	4.02866	0.388097	2.42651	0.997262	0.462278	3.40072	3.10648	1.98925	7.89793	6.57042	8.09838
ClG42_09g0067700	10.3297	11.1069	10.0496	12.3791	13.5971	14.5276	16.6402	17.2086	15.896	18.234	19.8855	21.0608	23.3856	20.655	19.766
ClG42_10g0059300	0	0	0	0	0	0	0	0	0	0	0	0	0	0	0
ClG42_03g0181600	134.301	143.955	138.761	132.631	123.518	135.57	148.328	125.626	126.28	186.017	210.283	199.068	147.632	152.52	151.761
ClG42_09g0031900	3.96018	4.17635	4.05631	3.27414	3.49956	4.1162	4.33965	4.42342	3.61923	4.28327	4.69567	3.6284	4.99775	3.00534	4.24081
ClG42_02g0056400	0.042045	0	0	0.025718	0.301822	0.018699	0.097261	0.111602	0.095377	0	0.053776	0	0	0	0
ClG42_09g0026500	17.8474	17.763	16.9377	17.9894	17.7821	15.1885	12.4051	12.0533	12.3362	11.8043	10.3179	10.2942	11.1789	8.53581	11.6787
ClG42_05g0127700	0	0	0	0	0	0	0	0	0	0	0	0	0	0	0
ClG42_11g0212200	0	0	0	0	0	0	0	0	0	0	0	0	0	0	0
ClG42_05g0205400	83.6855	82.9874	79.1513	54.1015	47.5594	52.5197	26.4023	25.828	26.6569	19.5554	16.5895	16.9291	10.3913	9.34086	10.9023
ClG42_02g0054800	376.086	398.944	399.715	353.261	289.695	301.485	304.619	271.538	274.548	222.699	244.204	227.911	154.712	213.947	158.683
ClG42_01g0121200	0	0	0	0	0	0	0	0	0	0	0	0	0	0	0
ClG42_06g0087600	0	0	0	0	0	0	0	0	0	0	0	0	0	0	0
ClG42_09g0065700	8.10728	7.3428	8.43127	2.7964	2.7819	3.47025	2.0276	4.24508	2.27313	4.9253	4.29499	5.0868	5.80762	5.69211	5.55392
ClG42_11g0058900	1.65146	1.9746	1.68101	2.74183	2.37047	2.95553	2.24627	2.5563	1.81631	1.29536	1.44	0.97788	3.18113	2.53864	2.71198
ClG42_05g0233100	0.055416	0	0.035921	0.086159	0.134973	0.06708	0.069266	0	0	0.052813	0	0	0	0	0
ClG42_11g0222500	0	0	0	0	0	0	0	0	0	0	0	0	0	0	0
ClG42_11g0104200	1.98364	1.25933	2.37817	1.50727	1.47259	1.40711	1.24794	1.23174	1.38227	1.5308	1.11613	1.11276	1.35103	1.18136	1.24379
ClG42_03g0021900	0.181207	0.171963	0.169091	0.025546	0	0.031521	0	0.019642	0	0	0	0	0	0	0
ClG42_05g0008000	23.8077	26.9934	24.7499	17.0639	17.7931	17.4402	25.4071	21.4208	21.0367	32.4932	32.6187	35.9607	30.5677	28.6667	25.3546
ClG42_07g0062500	0.22622	0.529117	0.568686	0.08009	0.236711	0.11078	0	0	0	0	0.079992	0	0.375717	0.255782	0.605032
ClG42_02g0062300	0.086606	0	0	0.176075	0.469228	0.304732	0.143095	0.285484	0.323458	0.311713	0.142144	0.218225	0.104258	0.415279	0.122555
ClG42_03g0065100	7.68501	9.38654	8.41543	5.95894	6.93497	6.1335	6.58655	5.75759	5.37277	5.75677	5.25535	5.68348	5.44418	3.36265	4.21394
ClG42_11g0106500	0	0	0	0	0	0	0	0	0	0	0	0	0	0	0
ClG42_02g0185800	0	0	0	0	0	0	0	0	0	0	0	0	0	0	0
ClG42_02g0017600	0.34837	0.245498	0.331634	0.10733	0	0.167504	0.074465	0	0.107831	0	0	0.066633	0	0	0
ClG42_03g0091500	26.6504	34.5547	30.9491	92.5623	92.8898	94.2424	81.718	94.2501	97.3861	65.9204	64.5092	53.3728	47.9454	56.785	42.2528
ClG42_05g0166700	0	0	0	0	0	0	0	0	0	0	0	0	0.005787	0	0
ClG42_02g0117100	0	0	0	0.137678	0.229562	0	0	0.045928	0.06728	0	0.120667	0	0	0	0
ClG42_02g0059400	5.30329	5.57615	5.6754	9.34625	10.376	10.4104	15.4841	16.5133	13.9738	15.9958	15.1776	14.3751	16.17	15.3749	16.9091
ClG42_06g0033500	0.705459	0.545238	0.816922	0.30371	0.253467	0.231151	0.493665	0.362009	0.453058	0.826771	1.04556	0.823572	0.589518	0.728379	0.562427
ClG42_02g0015600	44.1415	39.2522	48.1981	20.1	21.9532	15.9438	12.9048	9.29978	13.9437	10.0889	9.42977	10.3742	13.0424	9.3916	11.0853
ClG42_01g0256600	110.423	120.461	94.5824	115.801	109.368	105.885	86.4205	102.663	94.8442	65.462	66.6337	58.8894	55.6955	63.2707	58.9979
ClG42_05g0128500	17.2355	17.5352	17.5606	11.6231	10.8418	12.1719	10.4799	10.4771	9.67909	8.06444	7.34994	8.40624	8.83376	6.85684	7.97399
ClG42_10g0030600	95.8869	105.814	96.82	98.3019	90.2281	82.9349	110.087	111.655	112.995	120.732	125.101	127.624	154.877	134.804	139.664
ClG42_05g0164700	6.80475	6.43711	7.16486	6.87411	6.12489	6.94391	7.83808	7.07852	7.04301	6.49457	6.36715	6.41799	8.50094	6.59253	10.6179
ClG42_01g0012400	0	0	0	0	0	0	0	0	0	0	0	0	0	0	0
ClG42_04g0127000	175.476	178.748	172.186	177.047	172.315	180.26	164.049	144.551	162.013	129.915	123.622	122.62	139.978	111.921	107.302
ClG42_04g0003500	0.054356	0.104532	0	0.026782	0	0	0	0.028356	0.016277	0.018865	0.033761	0	0	0	0
ClG42_02g0199600	0.551399	0.238413	0.932605	0.906111	1.22928	1.53709	1.92845	1.32375	0.727197	1.64552	1.53891	1.59006	2.45487	2.61718	2.07915
ClG42_02g0242300	0	0	0	0	0	0	0	0	0	0	0	0.045008	0	0	0
ClG42_04g0107200	0	0	0	0	0	0	0	0	0	0	0	0	0	0	0
ClG42_08g0076200	0	0	0	0.122595	0	0	0	0	0	0	0	0	0	0	0
ClG42_05g0282500	0	0	0	0.030928	0.077263	0.039005	0.098508	0.11482	0.139138	0.246428	0.387891	0.225754	0.380794	0.546815	0.680963
ClG42_05g0005400	55.9055	43.9358	47.4936	22.3414	25.9121	21.5005	27.5296	24.7471	33.004	42.8094	33.5003	36.585	52.1456	36.4416	33.6735
ClG42_10g0093400	0	0	0	0	0	0	0	0	0	0	0	0	0	0	0
ClG42_07g0088600	23.5957	27.3753	29.4348	6.02479	4.04588	5.98411	5.82416	5.68074	6.30793	10.8941	11.8903	12.9626	18.6883	9.3699	13
ClG42_09g0058100	171.487	177.763	185.798	159.8	130.638	145.858	115.886	94.8743	108.393	162.844	166.261	180.136	166.145	135.528	117.348
ClG42_03g0161600	6.26713	6.94135	6.13125	4.82712	4.63918	4.74734	9.44511	11.9102	8.81026	21.1317	18.8972	19.8176	28.9314	22.3712	25.6112
ClG42_01g0174300	0	0	0	0	0	0	0	0	0	0	0	0	0	0	0
ClG42_07g0113400	1.84876	1.76267	1.33225	1.14871	1.1169	0.982923	1.66326	2.09364	1.53669	1.24091	1.30881	1.06024	2.40645	2.06583	2.74198
ClG42_03g0148400	46.3115	54.1331	47.7601	38.0372	37.7725	44.3395	36.01	34.0841	31.3656	24.1169	25.0536	25.4535	17.6707	16.3721	16.1851
ClG42_06g0176600	39.8542	44.0654	40.4615	32.1362	29.2334	32.6801	26.4426	27.9573	28.0971	22.0141	22.7621	22.571	24.1813	20.7405	19.6884
ClG42_02g0118700	0	0	0	0	0	0	0	0	0	0	0	0	0	0	0
ClG42_02g0174300	3.20275	3.63564	3.36492	1.79319	1.6164	2.11953	1.68959	1.91065	1.35281	1.9588	2.02787	2.15204	4.58143	1.9537	3.26804
ClG42_03g0114500	0	0	0	0	0	0	0	0	0	0	0	0	0	0	0
ClG42_05g0007800	37.1957	38.5982	37.3563	20.9764	21.1039	19.4304	16.3972	14.6067	12.7133	10.7098	12.5927	10.332	15.6474	11.9967	16.0152
ClG42_07g0120400	0	0	0	0	0	0	0	0	0	0	0	0	0	0	0
ClG42_08g0004800	5.96451	7.20429	6.17943	4.62953	5.65755	5.97511	5.4752	4.64278	4.8791	3.45405	4.17226	2.35144	3.07788	4.19627	2.90652
ClG42_06g0000500	0.294902	0.164221	0.296866	0.619776	1.47609	0.913057	0.308078	0.341519	0.456963	0.828434	0.81187	0.722608	0.668054	1.22514	1.33797
ClG42_09g0211600	41.4486	36.455	41.1243	43.6271	43.5028	41.2385	37.0356	37.8695	36.2463	41.8003	45.4921	48.5879	59.0043	45.2162	53.4568
ClG42_04g0060800	0.113013	0.222371	0.193798	0.242708	0.263584	0.144599	0.461706	0.534803	0.795965	0.905226	0.866973	1.12963	2.1077	0.982692	1.83251
ClG42_07g0016500	47.0301	53.3307	50.2097	35.3327	33.3022	35.8891	24.9971	26.5042	24.8132	22.9386	22.2062	25.2274	25.0093	19.9036	24.4514
ClG42_05g0018600	4.21859	4.8439	4.3722	7.97457	9.35714	7.13848	8.63781	9.41938	11.4738	13.7039	13.1584	14.4578	15.5676	15.9296	14.3981
ClG42_01g0239500	0	0	0	0.163615	0.311973	0.136479	0.123279	0.032188	0.169841	0	0	0	0	0.049143	0
ClG42_05g0017200	12.3968	12.6827	11.4517	12.3627	13.6934	12.9515	14.5472	16.5541	16.127	15.0485	14.2412	15.3828	14.9675	14.9766	16.1685
ClG42_08g0023900	0	0	0	0	0	0	0	0	0	0	0	0	0	0	0
ClG42_10g0176000	62.568	66.1233	62.7367	38.6473	37.5322	40.4318	34.9744	33.8975	33.8455	35.0482	35.9341	42.6975	44.1751	29.7698	36.3114
ClG42_01g0197600	812.647	848.886	902.401	1263.11	1007.82	1014.79	1182.86	947.997	1460.61	965.328	917.295	889.518	688.19	717.755	568.579
ClG42_02g0023900	0.078264	0	0.038455	0.033235	0.043724	0	0	0	0	0	0	0	0	0	0.040025
ClG42_08g0152500	0	0	0	0	0	0	0	0	0	0	0	0	0	0	0
ClG42_11g0174500	0.036043	0.021958	0.033705	0.033484	0.012956	0.037586	0.021102	0.036962	0.051983	0.007434	0.016327	0.036993	0.008367	0.017402	0.106228
ClG42_05g0255500	0	0	0	0	0.055459	0	0	0.098038	0	0	0.067197	0.059516	0.045585	0.080402	0
ClG42_02g0111500	42.1435	44.6954	44.2297	16.2903	16.1297	15.6077	10.9793	11.3516	9.77368	8.02857	8.52715	9.85214	11.3267	10.1627	10.5835
ClG42_03g0069900	5.8016	6.13268	5.65469	2.19597	2.36052	2.2482	3.34441	2.97914	2.97704	4.77797	6.14691	6.34571	7.02436	4.95559	7.21658
ClG42_08g0030200	0	0	0	0	0	0	0	0	0	0	0	0	0	0	0
ClG42_10g0149000	4.63701	4.81484	4.46005	2.55897	2.82244	2.69698	2.91806	3.37048	2.55862	2.78171	2.73912	3.07383	3.83337	3.76133	3.71008
ClG42_05g0225500	22.7608	22.5742	21.1253	87.3281	87.2692	87.8745	80.7369	87.4184	78.8718	48.4146	54.6124	46.7348	38.1606	56.8831	47.5808
ClG42_08g0173000	98.0876	92.3553	102.498	65.2115	56.2641	51.7333	36.1097	24.9275	28.9738	20.4135	20.2661	23.6987	19.965	12.7284	16.778
ClG42_06g0068100	37.3301	43.9576	44.6685	31.2459	24.6803	28.1107	26.117	21.4369	24.2034	19.2015	19.7862	23	15.0707	19.1283	17.1124
ClG42_05g0240500	13.5444	15.6024	13.5399	5.11908	5.69834	5.5733	3.12385	2.65056	3.77622	1.49838	1.5237	1.55487	1.60166	1.65081	1.5703
ClG42_06g0192700	2.95652	3.46121	4.12117	2.95536	3.15562	2.41081	2.66438	3.37124	3.17702	3.51772	3.40997	3.60794	5.11596	3.43151	4.53573
ClG42_08g0127900	350.692	393.113	390.037	348.837	352.204	319.479	302.602	330.205	318.019	353.052	352.823	388.342	448.037	355.698	418.707
ClG42_07g0094800	0	0	0.096298	0	0.120965	0	0	0	0	0	0.089984	0	0	0	0
ClG42_10g0170700	14.1963	14.19	13.3738	10.9563	10.5391	10.622	10.072	11.1668	9.48907	10.8045	10.1765	11.784	11.4444	11.0119	13.0953
ClG42_08g0039900	0	0	0	0	0	0	0	0	0	0	0	0	0	0	0
ClG42_03g0152600	1.11316	1.87036	1.71256	1.53027	0.782615	1.67806	0.743625	0.877879	0.697685	0.950563	1.40227	1.16491	0.922691	0.545358	1.12511
ClG42_02g0224100	0	0	0	0	0	0	0	0	0	0	0	0	0	0	0
ClG42_10g0203000	7.54188	6.94361	7.07576	7.78641	7.59596	7.68075	6.41557	7.31272	7.68643	6.92359	5.33098	4.90175	6.97696	5.11997	5.25544
ClG42_10g0176700	25.5945	25.443	25.3165	24.8953	23.7741	24.8478	22.5761	23.7296	22.3212	16.6479	17.3202	17.0846	14.6986	15.1979	13.9915
ClG42_07g0124400	0.299647	0.021739	0.223983	1.01449	0.792209	1.22409	1.59738	1.04809	1.05505	0.627644	0.795868	0.507406	0.12559	0.565385	0.313392
ClG42_04g0054600	25.8585	28.9334	22.7837	11.3336	9.3648	11.0229	7.98515	8.74537	7.26328	7.60962	6.43067	6.91677	4.48483	5.27707	3.41579
ClG42_04g0003100	0	0	0	0	0	0	0	0	0	0	0	0	0	0	0
ClG42_08g0076600	0.044116	0	0	0	0	0	0	0	0	0	0	0	0	0	0
ClG42_03g0021200	18.63	19.3652	18.1123	15.9157	16.6864	16.4907	12.8492	12.0097	12.2773	9.31625	9.25117	10.3417	13.7317	8.49351	11.6902
ClG42_10g0132800	3.66432	5.22449	4.20137	10.9021	12.8592	14.5167	27.3892	28.0404	19.0659	58.536	58.3878	66.1289	65.9939	63.4133	62.4182
ClG42_03g0100900	0	0	0	0	0	0	0	0	0	0	0	0	0	0	0
ClG42_08g0025500	0	0	0	0	0	0	0	0	0	0	0	0	0	0	0
ClG42_01g0195600	4.0934	2.56091	3.13834	2.214	1.82501	1.60951	1.39668	1.13931	1.47682	0.539435	0.667922	0.982841	1.15881	0.657923	0.982611
ClG42_01g0174000	0	0	0	0.276815	0.17179	0.138123	0.570453	0.101204	0	0.103177	0	0.094767	0.186859	0.123289	0.204718
ClG42_10g0073300	0	0	0	0	0	0	0	0	0	0	0	0	0	0	0
ClG42_03g0144400	0.199217	0.467856	0.309844	0.075479	0	0	0.138301	0.06823	0.15452	0	0	0	0	0	0
ClG42_07g0119800	7.69125	8.5449	8.61637	6.01271	6.69667	5.75752	5.60245	5.06725	5.86505	4.07776	3.96318	2.60799	2.61885	3.89457	2.9026
ClG42_06g0047000	9.35263	8.72777	8.62023	7.94977	8.73491	8.82133	7.67442	7.99466	6.63148	7.37399	6.50133	8.02749	12.1846	8.21537	9.67472
ClG42_01g0130700	2.00692	0.441398	1.24868	2.26939	2.76814	3.90494	3.91955	4.58575	3.74972	4.9939	5.49551	6.5606	7.25056	5.65225	6.2978
ClG42_02g0231100	1.91186	2.48265	2.42906	1.50503	0.658103	1.15951	1.09528	1.23513	1.10828	0.7147	0.540289	0.532862	0.76474	0.550829	0.560222
ClG42_04g0059400	0.058411	0.020735	0.061473	0.036533	0.048566	0.088714	0.056904	0.042495	0.083476	0.161517	0	0.09497	0.070573	0.073099	0.167789
ClG42_02g0151300	0	0	0	0.280928	0.215196	0.153229	0.383228	0.07711	0	0.101627	0	0.392747	0.343438	0.458072	0.650517
ClG42_09g0217600	19.4871	25.0151	21.552	11.5093	8.61523	10.3047	6.21121	7.4001	7.03995	4.59971	4.37617	5.26588	6.19233	4.87334	4.9149
ClG42_03g0058500	1.27134	1.00732	1.27603	0.734175	2.04034	1.10006	2.7474	2.82271	2.4572	1.58111	1.43064	1.23965	1.07485	2.39494	1.68746
ClG42_08g0083000	0	0	0	0	0	0	0	0	0	0	0	0	0	0	0.118581
ClG42_01g0235500	17.5721	19.7873	17.3114	18.5193	18.7048	18.7336	23.0037	24.8083	21.3011	25.0458	25.1576	27.0905	32.6061	23.0506	26.5281
ClG42_06g0154700	0.449269	0.425317	0.663145	0.49151	0.734243	0.59078	0.761164	1.08565	0.548785	1.8482	2.34561	2.58029	5.13642	2.94155	5.16137
ClG42_08g0135100	1.99817	1.19344	1.48065	0.652444	0.974672	0.597283	0.646103	0.833123	1.10824	1.75852	1.44257	1.56943	1.69084	1.46544	1.54904
ClG42_03g0067500	76.1271	79.2243	83.1064	74.9678	74.4531	79.3223	63.8211	68.5486	64.3083	50.9707	52.5696	54.1376	47.0378	45.5422	48.3575
ClG42_07g0167100	1.66282	1.77098	1.84016	0.841832	1.7258	1.24699	2.03315	1.75754	1.20684	3.00481	2.98203	3.13398	6.05236	3.6644	6.50488
ClG42_11g0109900	0	0	0	0	0	0	0	0	0	0	0	0	0	0	0
ClG42_05g0200300	0.259495	0.37653	0.244945	0.389815	0.262078	0.325937	0.334454	0.49256	0.538004	0.196274	0.191988	0.489685	0.326028	0.334216	0.19664
ClG42_09g0190400	0	0	0	0	0	0	0	0	0	0	0	0	0	0	0
ClG42_06g0166800	85.1	98.6944	74.58	69.7097	59.664	66.0913	45.31	53.349	41.2645	41.4057	44.2564	44.8406	30.8008	40.2059	42.0998
ClG42_09g0078100	2.50651	2.51364	2.43709	1.79285	1.75498	1.90428	1.60583	1.64011	1.67094	0.794675	1.03022	0.790487	1.0878	0.659784	0.684286
ClG42_06g0074800	0.633388	0.655716	0.555171	2.13952	1.64149	1.81747	6.13468	6.93211	6.4585	22.3843	27.1514	18.704	37.3758	40.6963	38.6529
ClG42_02g0077600	24.9326	24.4007	26.2148	10.8978	9.31708	12.3074	10.7985	9.86034	9.44276	9.6314	9.73945	11.6401	11.2753	8.2262	9.10582
ClG42_04g0120000	0.373162	0.405657	0	0	0.277079	0	0	0	0.43827	0.502048	0.191725	0.172511	0.24259	0.164778	0.22883
ClG42_10g0208800	77.9757	74.7111	72.8785	52.2132	54.8387	57.2329	44.8453	40.9477	41.8116	28.6374	29.5656	30.7077	46.6666	31.3244	42.5563
ClG42_05g0277400	0.866164	0.816303	0.987309	0.878662	0.983925	0.94354	0.957088	0.590838	1.0559	0.396948	0.569227	0.550857	0.805318	0.606059	0.56406
ClG42_10g0130400	3.01872	1.66429	1.97035	5.49247	16.724	5.66241	5.44132	6.59961	8.35847	3.32511	5.50839	3.46866	2.87835	6.35014	5.74408
ClG42_07g0034600	16.4164	18.5309	18.1595	5.35372	5.16025	4.73734	3.45738	3.42718	3.71113	1.83785	1.8815	2.03425	3.16089	2.1901	2.27166
ClG42_04g0033000	0	0	0.115787	0	0	0.248352	0	0	0	0	0	0	0	0.084766	0.137079
ClG42_06g0011500	153.144	154.278	136.427	120.265	121.367	121.56	97.2731	75.7796	89.5013	88.7534	102.75	82.3354	88.6888	80.5893	78.4033
ClG42_11g0112500	13.7402	15.2198	17.1601	8.91658	8.54244	7.07736	5.47359	4.41596	4.88376	2.35987	2.33896	2.14065	1.46185	1.86996	2.41046
ClG42_02g0021700	1.96398	1.74861	1.63749	2.03286	1.65607	2.00508	3.08944	3.38319	3.82722	3.70843	3.40677	4.40261	3.46627	4.68694	4.07571
ClG42_10g0225000	33.2883	28.6339	27.6134	19.3196	26.0313	20.8699	10.1901	13.0579	14.9203	11.0492	7.99165	9.98374	11.2031	6.66832	8.9674
ClG42_05g0136600	36.7617	38.7374	37.6304	34.7194	36.1352	35.2514	32.7348	32.5052	30.6422	28.9731	29.2391	31.137	34.2431	28.7855	27.5958
ClG42_07g0006900	28.5793	16.9508	42.4263	8.36769	12.2919	13.2779	5.14892	5.59383	15.0679	20.0138	13.2615	12.2509	6.18041	4.60838	10.7831
ClG42_09g0083600	8.68101	9.49147	8.23238	5.80692	6.65548	5.16062	3.86671	4.83687	3.04988	2.75576	3.62369	2.56674	1.6931	3.04249	1.83642
ClG42_07g0154900	21.7756	19.7253	17.9261	29.8385	35.3927	31.2902	105.751	113.227	88.2629	165.144	191.886	191.664	217.175	227.426	286.842
ClG42_01g0259400	159.174	165.344	151.438	289.002	273.486	272.606	382.973	422.065	374.087	581.605	599.995	620.46	895.471	799.291	829.888
ClG42_01g0054000	14.8482	13.5136	14.3212	15.3543	18.0956	16.5292	14.0603	14.8123	14.5445	14.5818	12.8035	14.056	14.0385	12.584	11.9782
ClG42_09g0007500	7.94891	10.3405	9.53523	35.716	24.4668	25.9153	65.1917	69.6619	89.538	72.9158	89.3148	100.642	162.282	115.578	193.922
ClG42_11g0013400	0	0	0	0	0	0	0	0	0	0	0	0	0	0	0
ClG42_04g0079500	0.266391	0.276211	0.339157	0.363105	0.233476	0.352317	0.399043	0.319054	0.316885	0.125147	0.380003	0.394902	0.524365	0.486798	0.67997
ClG42_05g0084100	21.925	29.0862	27.3121	18.5346	12.9539	17.8793	15.7057	15.3107	15.4027	16.548	14.73	15.8943	27.1268	18.5026	25.6402
ClG42_01g0228300	0	0	0	0.41664	0.064448	0	0.155263	0.126735	0.196123	0	0.120062	0.120861	0.151232	0	0
ClG42_07g0131400	0.0737	0.113622	0.040425	0.089219	0.128803	0	0.0228	0.052905	0.091062	0.049552	0.042781	0.104219	0.029308	0	0
ClG42_07g0040000	0	0	0	0	0	0	0	0	0	0	0	0	0	0	0
ClG42_02g0027700	11.2847	13.0045	10.7235	10.6381	11.2261	10.3114	7.99553	10.5844	10.7934	9.74477	8.32976	8.13758	15.7231	9.97114	12.8947
ClG42_05g0130600	0	0	0	0	0	0	0	0	0	0	0	0	0	0	0
ClG42_11g0263600	0	0	0	0	0	0	0	0	0	0	0	0	0	0	0
ClG42_03g0018300	0	0	0	0	0	0.043704	0.072657	0.057219	0.038161	0.1383	0.189264	0	0	0.087105	0.150723
ClG42_06g0076400	0	0	0	0	0	0	0	0	0	0	0	0	0	0	0
ClG42_09g0001900	0.305234	0.226027	0.132484	0.144031	0.320357	0.167677	0.17632	0.226905	0.429737	0.439297	0.228723	0.16008	0.158931	0.282709	0.218437
ClG42_11g0011800	0	0	0	0	0	0	0	0	0	0	0	0	0	0	0
ClG42_09g0133600	155.706	158.823	157.576	134.537	148.055	136.047	145.717	155.863	139.294	142.951	149.75	169.662	193.149	147.306	213.463
ClG42_06g0043800	0	0	0	0	0	0	0	0	0	0	0	0	0	0	0
ClG42_06g0162000	0	0	0	0	0	0	0	0	0	0	0	0	0	0	0
ClG42_05g0073500	12.9551	14.4147	14.0169	21.6252	15.4853	17.9161	11.4127	10.5445	9.69359	4.57093	5.7216	4.60624	5.1095	6.06296	5.13009
ClG42_09g0074300	17.1997	19.9948	18.7664	8.86314	9.62668	6.59856	4.50729	5.26154	5.75723	2.50465	2.02732	2.225	2.67835	2.59777	2.42719
ClG42_05g0117100	3.62894	3.1666	3.7036	6.2161	5.21334	5.09211	5.12632	5.28104	5.73888	3.67237	3.685	3.35755	5.09086	5.53341	3.76216
ClG42_07g0156500	46.2684	43.2603	46.8908	304.284	301.721	275.925	289.742	287.803	308.81	232.909	244.698	181.35	141.256	238.525	147.742
ClG42_11g0116500	726.378	755.942	714.293	1029.02	948.131	1039.94	965.952	1021.66	985.813	950.648	913.066	977.813	912.675	822.644	889.476
ClG42_07g0079900	0	0	0	0	0	0	0	0	0	0	0	0	0	0	0
ClG42_07g0163900	6.44064	6.85651	6.06606	9.44945	9.34771	10.3799	5.06717	5.56905	5.60378	2.88258	3.40415	3.45796	3.73045	3.08188	3.5517
ClG42_11g0265600	0	0	0	0	0	0	0	0	0	0	0	0	0	0	0
ClG42_03g0099800	0	0	0	0	0	0	0	0	0	0	0	0	0	0	0
ClG42_06g0188200	5.81608	5.56475	5.46576	4.4467	4.79384	4.63488	5.29462	5.92802	4.99301	6.67617	7.79565	7.8267	9.68775	7.7815	11.2903
ClG42_07g0074500	0	0	0.113414	0	0	0	0	0	0	0	0	0	0	0	0
ClG42_11g0114900	0	0	0	0	0	0	0	0	0	0	0	0	0.034508	0	0
ClG42_08g0155000	24.3231	21.8588	24.2852	14.3051	13.9626	14.8322	11.6723	8.22911	8.48465	7.95786	7.70554	6.27166	9.39392	6.87142	7.44953
ClG42_08g0066400	0	0	0	0	0	0	0	0	0	0	0	0	0	0	0
ClG42_11g0232400	0	0	0	0	0	0	0	0	0	0	0	0	0	0	0
ClG42_11g0164900	5.93286	6.05408	6.0152	4.82099	5.2288	4.98384	6.39096	5.80535	5.3691	6.00814	5.81857	5.71524	6.90884	6.51952	6.76976
ClG42_10g0189700	0.26613	0.13732	0.268179	0.17689	0.427993	0.333558	0.204269	0.200954	0.188896	0.326439	0.316986	0.224247	0.500787	0.309106	0.368898
ClG42_10g0117200	0.706816	0.366419	0.331886	0.414248	0.383228	0.134991	0.255908	0.233705	0.314046	0.168821	0.124479	0.058048	0.386128	0.300842	0.35584
ClG42_07g0002100	10.3133	10.5336	9.75778	6.73879	6.93248	6.43614	5.56009	4.40233	5.05464	2.9351	3.19043	3.51371	3.23386	2.98073	2.97503
ClG42_11g0211300	0	0	0	0	0	0	0	0	0	0	0	0	0	0	0
ClG42_04g0079000	42.1121	44.0591	39.1135	40.5917	38.3059	38.6003	39.0905	40.4128	33.7814	37.108	34.0623	39.7618	45.4364	34.419	43.5152
ClG42_05g0288400	64.1525	72.2118	59.4119	50.8873	47.475	52.3314	42.9576	42.5095	41.6667	22.1647	20.7014	17.4834	10.2435	14.9475	9.9891
ClG42_02g0080100	1.30952	1.58224	1.15502	2.52387	2.26617	2.0491	2.55833	2.8712	2.24436	2.0905	1.31893	1.24994	0.915387	1.97497	1.52823
ClG42_05g0075900	4.0237	3.75616	4.03638	1.96053	1.49682	1.88025	1.59886	1.52711	1.5129	0.849711	1.11889	1.18739	0.942283	1.00518	0.637055
ClG42_05g0220300	0.385178	0.214693	0.26776	0.143904	0.074383	0.072857	0.193245	0.145118	0.213476	0.332951	0.620567	0.423578	0.374917	0.444645	0.462589
ClG42_02g0019000	36.9171	34.463	37.2766	31.9687	39.5944	38.3288	21.8671	16.6592	20.7677	14.4796	16.6072	17.0152	8.22894	10.8711	13.3463
ClG42_10g0090800	16.9765	15.0812	15.2008	6.73395	5.17318	6.28253	4.93295	4.57805	4.80169	3.43416	3.70006	2.57573	4.62019	3.39507	3.56119
ClG42_09g0069700	5.73892	4.99239	6.38621	1.90804	2.25353	1.98819	1.14952	2.16066	1.64491	0.939466	0.888182	0.797432	0.832994	0.945952	0.655237
ClG42_05g0168100	43.6262	50.2994	45.4944	50.4688	49.3171	48.7887	45.1507	44.5996	41.8171	33.7312	32.4736	29.8898	31.7445	33.6024	29.9774
ClG42_03g0090000	0.511605	0.917721	0.872989	0.703036	1.40865	0.795239	2.14833	3.35071	2.78332	16.2959	13.1493	18.9381	26.9258	16.8365	22.4879
ClG42_01g0030900	0.728456	0.595515	0.905542	1.10989	1.13667	1.32043	1.22345	1.49259	1.83761	0.312258	0.546553	0.53136	0.52652	0.675652	0.380599
ClG42_06g0024900	6.97379	7.53315	7.06565	4.95121	4.10682	4.32595	4.17458	3.21835	3.51815	3.09836	2.99764	2.60555	2.98	2.97947	3.3974
NewGene_1148	0.254115	0.340391	0.453018	0.240821	0.056578	0.180406	0.852264	0.538437	0.488845	0.52611	0.487682	0.38334	0.942354	0.532721	0.258592
NewGene_1149	0	0	0.114977	0.225559	0.175808	0.184518	0.52967	0.37219	0.189932	0.272818	0.352385	0.335364	0.255825	0.965918	0.212262
NewGene_1146	8.9285	9.48626	8.64443	10.1727	7.1597	11.4686	10.2044	10.3914	7.2547	5.96736	7.64106	8.20145	6.35068	5.5467	5.24266
NewGene_1147	3.02997	4.67154	3.40508	2.89335	3.48101	2.67793	4.45159	4.63682	3.16214	4.8421	5.03491	4.79338	9.97153	6.33573	8.90925
NewGene_1143	0	0	0	0	0.189764	0	0	0	0	0	0	0	0.120723	0	0
NewGene_1140	0	0	0.193985	0	0	0	0	0	0	0	0	0	0	0	0
NewGene_1141	0	0.243194	0.155306	0	0	0	0.117917	0	0	0	0.083048	0.076058	0	0.171116	0
ClG42_05g0045100	0.427745	0.330239	0.683648	0.838528	1.17386	1.191	1.59009	0.841059	0.830031	0.979405	0.796389	0.86823	1.50151	1.09981	0.692934
ClG42_05g0012600	1.5276	1.21605	1.72438	6.40818	3.51743	4.90341	5.48258	6.1393	7.90146	3.54412	2.93018	2.19523	2.50961	4.73642	4.87777
ClG42_10g0009100	0	0	0	0	0	0	0	0	0	0	0	0	0	0	0
ClG42_01g0245700	47.7467	52.6976	51.0791	35.8037	33.867	29.6383	20.5658	23.7837	24.0343	22.2268	20.0127	24.2824	28.5615	19.3856	24.3581
ClG42_05g0061000	65.2202	68.6398	63.3368	74.363	77.6142	83.7994	82.4934	81.7478	75.306	60.073	60.9019	54.6351	53.4076	60.4658	52.5053
ClG42_06g0093600	1.84946	1.7028	1.59262	1.01059	0.888368	0.871743	0.437875	0.676	0.627735	0.476393	0.612843	0.582495	0.654007	0.329333	0.462006
ClG42_11g0030600	10.4984	11.1047	9.45059	6.81658	6.54059	6.21439	6.40504	6.52893	5.81637	4.30306	4.24003	4.06048	5.348	4.93554	4.36066
ClG42_06g0145200	0	0	0	0	0	0	0	0	0	0	0	0	0.046008	0	0
ClG42_08g0013100	33.2673	25.3404	28.7203	16.2666	16.8223	15.6191	10.6891	12.1825	12.7265	6.97148	12.0842	10.387	19.0853	11.1225	15.5135
ClG42_07g0104800	0	0	0	0	0	0	0	0	0	0	0	0	0	0	0
ClG42_02g0180900	0.082201	0.03856	0.368568	0.452457	0.478709	0.555372	0.717799	0.409027	0.125277	1.0178	1.1025	1.89681	2.16293	1.17261	2.2761
ClG42_05g0147000	36.1134	34.8129	38.4941	24.478	22.8958	23.1172	18.8639	16.3839	19.3219	12.5198	15.1158	14.496	17.7234	12.6789	14.3486
ClG42_03g0108000	0	0	0	0	0	0	0	0	0	0	0	0	0	0	0
ClG42_02g0114100	0	0	0	0	0	0	0	0	0	0	0	0	0	0	0
ClG42_02g0158300	14.6346	13.9639	13.1198	19.0746	13.3022	22.1681	19.8724	11.724	14.7495	11.6371	10.0218	13.7381	14.8043	9.92621	10.8111
ClG42_11g0175900	7.9894	8.34747	7.47593	6.11582	6.67902	5.75157	5.69085	6.89336	6.12933	8.93792	7.82029	9.88071	14.6288	10.0972	13.9565
ClG42_02g0123700	0	0	0	0	0	0	0	0	0	0	0	0	0	0	0
ClG42_10g0218600	62.4809	65.5691	58.8362	60.6033	59.8946	69.0717	63.3027	58.5081	60.3101	45.2857	45.154	38.682	32.0267	36.6751	33.7854
ClG42_03g0068500	0.033939	0	0.029705	0	0.033583	0.036427	0	0	0	0	0	0	0	0	0
[truncated: 23,200 more rows]

## Sheet: Table S8
Tab S8. Expression of DEGs
#ID	WS-0d-1	WS-0d-2	WS-0d-3	WS-2d-1	WS-2d-2	WS-2d-3	WS-4d-1	WS-4d-2	WS-4d-3	WS-6d-1	WS-6d-2	WS-6d-3	WS-8d-1	WS-8d-2	WS-8d-3
ClG42_05g0084200	21.5378	22.9028	23.2339	9.20121	7.65945	8.29063	6.64985	6.50991	7.7178	8.44817	8.99684	9.29758	15.188	9.72548	12.354
ClG42_01g0228400	15.4079	15.5235	15.402	8.81822	7.64747	7.2367	7.71416	6.85943	6.52679	4.34196	5.02529	4.11479	4.79711	5.6078	4.34537
ClG42_07g0042900	2.17757	0.883328	1.60831	2.27382	3.77446	3.53624	2.34514	3.62097	4.28076	8.70051	7.42868	7.14707	5.65625	5.30681	5.09505
ClG42_11g0168600	14.3138	13.8876	13.7205	32.8737	35.8153	38.0937	16.3045	21.1682	21.6396	13.6241	12.5933	12.568	13.1319	9.63869	11.6756
ClG42_02g0021400	73.8997	90.7299	82.5549	51.8546	38.9214	50.7616	26.1677	25.126	29.4344	16.7968	16.1949	16.4096	20.5275	13.6247	12.4941
ClG42_04g0022100	31.3246	28.577	28.3869	27.2681	28.424	27.8694	21.1919	24.2196	23.3169	17.1531	19.168	17.4126	12.0068	13.0799	11.4446
ClG42_05g0200000	3.53958	3.88429	4.05005	2.16401	3.33949	2.97422	1.79009	1.54321	2.7477	1.36064	1.66331	1.63437	0.719007	0.953771	0.640904
ClG42_09g0163900	4.83059	4.25662	5.21021	2.14227	2.97758	1.85527	1.66912	1.65396	1.44809	0.672527	1.52219	0.908269	1.2644	1.19504	1.67505
ClG42_04g0122400	3.32422	3.46984	3.48636	1.45534	1.71006	1.32553	1.16842	0.950853	1.31007	0.602427	0.679139	0.56949	0.776008	0.656459	0.66852
ClG42_02g0067300	81.6024	70.9526	78.1611	55.4196	56.3074	66.5593	36.7822	48.355	47.6933	28.5199	31.3644	27.9056	27.4426	23.9799	26.0344
ClG42_08g0099600	31.6587	17.2333	31.9183	38.9549	27.6945	23.5578	42.0241	51.6922	55.4813	56.2613	44.4224	35.8961	35.3318	65.0234	28.2056
ClG42_11g0188700	2.8463	3.08586	2.99886	1.67115	1.00007	1.47833	1.81114	2.17582	1.58146	2.57842	2.74975	3.00425	3.9977	2.24016	3.11967
ClG42_09g0051500	0.671653	0.892323	0.981838	0.435229	0.614398	0.653334	0.291888	0.348984	0.27237	0.709041	0.423419	0.671413	0.774287	0.777552	0.664966
ClG42_08g0079900	7.90895	7.26575	7.94456	3.49467	3.84941	2.74587	1.32098	1.57009	1.2914	0.959386	1.30453	1.75553	3.51518	1.39488	2.85272
ClG42_01g0092000	8.14643	7.48153	7.65188	8.99466	11.393	9.95925	16.3054	21.1307	17.3965	34.7648	33.1993	39.646	31.1478	26.1897	31.4294
ClG42_10g0180800	0.26933	0.389828	0.283199	5.30836	10.896	5.10286	3.45688	2.13285	4.63232	1.00381	2.28097	1.60357	0.942432	2.10382	2.28918
ClG42_09g0192300	7.13518	7.77564	6.76742	2.96898	3.964	3.41024	1.71335	2.08234	1.88934	1.21186	1.26049	1.18069	0.945156	1.17036	1.16192
ClG42_04g0105200	13.7352	15.21	16.4767	19.4604	24.619	18.7579	35.4934	39.5669	27.9961	52.9812	54.7573	50.8544	57.6123	69.0046	67.4487
ClG42_10g0189400	21.9491	24.3499	21.8495	24.2302	26.7364	24.6118	23.1884	27.0833	23.9111	26.6041	25.721	31.5264	44.9304	23.4155	38.7248
ClG42_02g0057600	7.96423	8.02577	7.44033	4.77741	5.11011	5.72966	3.43556	3.65156	3.93939	1.63735	1.66136	1.87753	1.88668	1.72241	1.34915
ClG42_04g0097300	13.2713	11.4901	11.5026	5.0247	5.68009	4.8339	3.05563	3.37327	2.94588	3.5267	4.42311	4.01335	2.90395	2.86488	2.58614
ClG42_08g0171000	22.4431	22.8438	21.9827	13.3074	11.027	12.5783	8.23941	6.05684	7.64951	6.29437	6.08906	6.33188	7.5686	3.91797	5.92777
NewGene_150	1.53601	1.29696	1.12984	0.36365	0.338221	0.339311	0.396163	0.28382	0.230773	0.044639	0.34855	0.329075	0.328465	0.200239	0.443667
ClG42_11g0139100	0	0	0	0	0.227271	0.257328	0.940272	0.765975	1.1765	2.76145	2.93481	4.31085	3.9964	4.69883	2.75406
ClG42_07g0106300	4.73439	6.52947	6.58474	7.03065	6.81918	5.9273	3.93876	2.78586	2.4991	2.57036	2.53671	3.20153	2.78501	1.57815	1.76216
ClG42_05g0033800	16.8466	20.08	16.8677	11.7685	11.8925	13.0137	9.04127	8.68409	8.35705	6.52104	6.42904	5.2788	8.93506	9.09991	9.26568
ClG42_05g0288100	4.65004	4.98855	5.42053	5.96911	6.47432	5.865	8.45068	8.53089	8.16049	6.79831	6.91241	5.90221	5.75715	8.13851	5.55148
ClG42_01g0257800	14.8133	17.5618	15.003	14.0069	17.446	17.8377	17.89	19.4127	18.3342	24.715	24.851	25.5424	30.3313	26.5859	29.2593
ClG42_05g0129100	76.6097	71.9681	75.3442	233.429	248.711	215.6	263.755	302.814	288.983	265.994	255.118	237.165	239.106	344.87	285.183
ClG42_05g0145900	11.7036	11.4595	11.0965	11.279	12.418	11.2497	19.6979	21.287	19.5963	16.9398	18.3319	17.9405	24.873	26.6989	25.2054
ClG42_03g0168800	70.8068	79.0602	75.3398	35.4145	31.5121	33.3863	23.8324	24.8936	24.1646	15.3745	15.1577	15.5359	15.6076	16.1642	14.2751
ClG42_10g0108900	17.9588	16.9284	18.6268	27.5133	30.1775	30.4245	47.8864	51.8483	45.292	61.3134	72.3885	69.3114	98.8914	84.6516	108.586
ClG42_02g0035700	20.2473	19.8989	21.4097	8.95962	10.6453	9.24869	7.20746	7.30598	6.71664	4.1783	3.43188	4.16954	5.87183	4.14004	4.96859
ClG42_08g0119500	31.8132	37.6394	38.0278	20.0842	19.6494	19.0075	12.6682	13.6067	13.8748	10.8809	7.11013	8.1105	12.8548	4.90493	9.23459
ClG42_11g0029700	59.7617	62.2199	61.6702	47.4953	55.0851	54.127	43.5341	51.9051	48.5354	100.709	96.5723	138.148	117.603	98.9009	109.181
ClG42_06g0177000	0.570516	0.421242	0.520935	0.543916	0.761376	0.784917	0.813554	0.882321	0.658625	0.596777	0.64778	0.837669	0.799069	0.555978	0.800142
ClG42_11g0194200	0.401315	0.173659	0.390303	1.2985	1.79496	1.2039	0.599547	1.46518	1.57262	0.641864	0.730912	0.859654	1.18161	1.12748	1.38529
ClG42_08g0124900	0.061328	0.036853	0.022779	0.254156	0.508854	0.299443	0.208417	0.493774	0.194947	0.336976	0.445205	0.452206	0.613258	0.900302	0.788403
ClG42_02g0200800	36.2802	37.7441	34.2097	47.217	47.9853	47.064	50.3391	55.0204	46.3521	58.2078	60.1936	60.4527	68.1254	59.035	70.8828
ClG42_11g0159600	16.4624	18.0273	17.5186	46.1461	50.3967	50.0016	77.6077	75.94	69.2963	67.5843	78.9405	70.8843	97.8791	102.67	106.191
ClG42_05g0220900	1.33152	1.09826	1.64508	0.809556	1.21267	0.980368	0.400474	0.824162	0.810071	0.436526	0.304753	0.150505	0.214727	0.086062	0.043728
ClG42_02g0123200	18.6477	22.1285	20.8411	13.8377	13.3402	12.5245	10.8048	10.5329	10.5952	7.00417	7.52881	6.45785	8.73707	7.81031	6.50386
ClG42_03g0050500	48.9324	46.9591	50.2154	33.9588	29.1497	29.3299	35.6708	32.5556	34.684	16.4598	17.9186	14.5686	9.06525	14.301	8.45272
ClG42_06g0069500	0.49405	0.319364	0.347649	1.58922	8.73094	1.32322	2.54407	1.8478	3.68628	2.76486	3.89522	2.66157	7.73754	7.57173	7.12244
ClG42_01g0264800	0.217159	0.615711	0.29381	1.63651	2.6246	1.51429	2.40754	2.5083	2.22608	1.27739	1.44095	0.875032	1.79106	1.37426	1.19668
ClG42_01g0194000	4.09838	4.41261	5.27285	5.55592	6.23278	5.85032	3.91525	4.28999	3.76478	2.04347	2.84506	1.65571	1.82052	3.25913	2.06346
ClG42_06g0049600	36.7845	41.844	40.4317	74.904	67.5249	74.4307	75.8427	81.7922	75.6171	81.7506	80.8641	84.6225	102.39	97.0077	114.913
ClG42_11g0039300	42.1394	58.9797	69.4236	140.316	107.611	122.892	101.177	115.043	87.3975	79.2696	80.0236	79.5466	46.0461	74.5599	71.5056
ClG42_09g0189100	7.95798	8.14625	7.60587	14.3411	14.6904	14.0761	19.2043	24.7269	16.1768	16.7109	19.5931	17.2169	28.1817	28.2409	31.4271
NewGene_1342	1.43167	0.938303	0.933916	0.697435	0.437762	0.43575	1.24175	1.24508	1.27494	0.905567	1.42499	1.00983	1.33415	1.25143	0.984804
ClG42_08g0120100	27.5492	29.9352	26.5205	10.2066	9.15715	8.77732	8.17815	7.04906	7.30724	6.49105	6.52698	7.06978	8.01753	5.15218	6.35601
ClG42_02g0215800	4.11998	4.1472	4.61557	0.82642	1.41027	1.01856	0.480503	1.06933	0.404505	0.85089	1.38091	1.27419	1.65735	1.08428	1.50595
NewGene_1348	0.816799	0.939554	0.763374	6.36454	7.21258	7.49765	5.03214	4.30941	3.55477	1.60836	1.61074	1.56472	0.524098	0.887278	0.841422
ClG42_02g0243700	19.5227	18.5429	18.2859	9.2996	10.0538	9.02083	7.7573	9.23939	7.61607	11.7744	13.0779	15.4669	19.5148	13.0485	21.3859
ClG42_01g0179200	18.7916	16.7137	16.0933	23.9955	91.8084	28.3558	12.4244	16.5301	15.2423	30.9605	20.8506	28.615	21.1422	19.1467	18.7904
NewGene_1690	0.146286	0.137097	0.118274	0.329372	0.219943	0.22785	0.531553	0.561393	0.294312	0.931452	0.913336	1.16236	1.99742	1.30179	1.6748
NewGene_1694	5.25108	4.21788	6.26297	5.89667	9.11625	6.86241	15.9501	19.1576	23.2817	15.6999	16.5066	14.2923	9.98724	8.25748	11.6634
NewGene_1695	1.3978	1.27627	1.43945	1.40979	2.03512	1.26088	0.803868	1.17651	1.60722	0.476215	0.856734	0.788228	0.428997	0.665859	0.118505
ClG42_03g0054500	638.024	593.832	528.332	399.434	460.929	379.928	213.035	216.955	210.359	167.621	156.07	154.614	111.542	123.403	147.121
ClG42_01g0222900	3.95339	4.76276	5.01245	9.53347	8.16763	10.3477	9.84408	11.2428	9.00909	6.63706	7.54033	5.83958	9.91921	7.58072	7.89487
ClG42_03g0119100	10.6133	12.8458	13.2442	6.03777	6.35883	5.92276	4.31224	3.04197	3.72836	3.02208	2.2138	2.66482	1.61976	1.59065	1.57765
ClG42_09g0006900	2.11732	1.1821	1.12734	0.386911	0.332449	0.310839	0.256116	0.262945	0.372551	0.49883	0.583134	0.666481	0.168821	0.222936	0.205191
ClG42_07g0130200	32.1362	29.8115	28.3858	12.4239	11.8681	12.5619	8.43228	8.94786	7.31744	3.85978	5.05134	2.72092	3.33586	3.94532	2.19672
ClG42_06g0010100	21.642	24.3242	21.8923	18.9635	17.1954	21.5324	13.423	12.6139	12.1773	7.83722	8.5561	7.63788	7.72403	6.26798	6.45103
ClG42_03g0066900	1.7448	0.790116	1.00849	0.396529	0.501441	0.3338	0.082747	0.372923	0.157729	0.106651	0.208206	0.139888	0.220074	0.125919	0.034151
ClG42_03g0183000	45.4431	48.6631	47.014	21.565	28.455	23.2427	15.7609	15.9768	16.1512	16.5236	14.6138	17.9743	29.9369	13.9068	23.3417
ClG42_10g0006000	2.86923	2.76616	2.80242	2.3802	2.14229	2.82657	1.16723	1.28256	1.31266	0.886454	0.912817	0.746268	0.891822	0.881559	0.845684
ClG42_01g0008200	2.01338	2.07863	2.16556	6.71942	13.0005	8.33437	15.6233	20.8277	11.4994	28.1529	22.8017	24.3712	20.7456	34.2166	32.109
ClG42_09g0132800	173.031	152.085	151.019	350.486	314.786	300.838	507.737	420.209	468.268	572.367	597.85	555.455	781.293	797.212	720.934
ClG42_09g0036900	7.50267	9.02337	8.15441	9.54098	9.07814	7.90598	19.7017	18.9188	16.5154	26.164	28.9855	28.7632	47.9027	42.7838	48.5032
ClG42_09g0108200	20.1007	20.9192	19.9502	34.3913	43.6521	38.3264	45.3472	47.1823	42.3942	64.4785	65.4906	66.1765	82.1126	72.9606	77.3294
ClG42_10g0224600	4.79371	4.50259	4.52301	2.64017	3.18978	2.62097	1.87948	1.49781	1.22667	1.15096	1.03175	1.08537	0.698556	0.983562	0.82945
ClG42_09g0082000	18.9274	19.088	18.2114	9.58602	11.2473	8.86275	9.64229	11.1488	10.6219	14.2986	16.1164	16.239	26.7723	17.4225	27.7233
ClG42_04g0128200	7.25948	6.85169	5.84659	19.3655	19.2505	17.8713	12.5361	17.1022	13.715	12.445	10.4134	12.6877	21.3137	13.0894	18.1017
ClG42_10g0194300	3.89122	3.38939	3.76255	0.361046	0.355589	0.279146	0.251482	0.356182	0.366308	0.170768	0.15773	0.180947	0.162528	0.234846	0.159443
ClG42_05g0152200	4.28348	5.24745	4.14358	3.49867	3.25421	4.41171	5.56227	4.00844	4.15136	11.0464	10.9318	12.9418	5.14927	9.28595	5.32155
ClG42_09g0061900	3.23939	2.26765	2.18634	4.55962	3.84676	3.66914	4.06055	5.03613	4.68868	2.47977	2.6378	3.30323	2.11422	3.77378	3.21585
ClG42_03g0140800	93.0809	82.7885	80.7012	81.1126	93.8214	87.7627	100.366	108.702	113.999	118.381	118.182	146.207	187.167	138.3	188.146
ClG42_02g0011800	47.0633	46.8688	40.0795	27.81	25.0873	26.6358	33.4179	31.5921	27.6093	44.7634	46.8918	46.8897	33.3395	45.1905	37.3781
ClG42_09g0152900	14.097	11.9788	14.0492	3.26449	4.1829	3.21586	2.47125	2.15528	3.31028	2.81199	3.81199	2.41695	4.23894	2.43104	3.43861
ClG42_05g0107200	12.1479	10.7108	11.5448	23.4649	22.7674	23.6163	28.7873	25.8539	29.1168	27.4819	27.8825	29.2752	30.4026	24.5675	25.4094
ClG42_11g0072300	47.6008	35.4602	48.9445	10.8794	12.9678	11.6393	13.0037	12.154	12.5483	13.1688	8.879	9.85192	12.7498	19.3391	15.6175
ClG42_04g0125200	26.1248	26.927	26.7301	45.9264	53.7934	53.0008	42.1512	36.2326	35.5137	31.9097	35.2677	32.6421	34.6359	29.6431	30.6873
ClG42_11g0115500	28.3876	32.2684	27.2576	67.3195	59.499	66.9744	93.9938	93.0147	91.0565	101.668	103.688	105.112	132.054	108.526	128.159
ClG42_01g0254600	4.50641	3.91445	4.64037	4.33135	5.79501	4.61626	6.88915	6.88041	6.03792	6.89277	8.13247	8.29678	10.4622	7.63017	11.0438
ClG42_08g0056600	6.44493	5.97153	5.84928	4.49042	4.13492	3.57483	2.60642	3.27392	2.47178	2.12778	1.92584	1.30046	1.14175	1.84031	1.09195
ClG42_11g0189300	0	0	0	0.046707	0.081547	0.046707	0.458982	0.573305	0.129732	2.3679	2.69535	2.16639	2.32513	4.66049	4.72171
ClG42_01g0102300	14.5561	12.5195	14.2965	9.48725	6.48347	7.62526	12.1637	12.1693	10.1388	16.8321	21.2157	20.6243	19.836	14.225	16.0635
ClG42_10g0138200	0.878912	1.04862	0.96156	1.20029	3.1795	2.19443	1.86211	2.17136	2.26221	1.18109	0.924541	1.83062	2.16861	1.53443	1.54604
ClG42_03g0074300	11.8162	11.6327	10.9662	23.5352	30.9318	30.5322	31.5389	28.1984	30.9393	29.4528	29.591	25.2685	26.3436	24.8452	26.1159
ClG42_04g0053200	24.9788	25.1874	26.6112	17.1534	17.4274	17.6602	23.1695	25.909	18.0106	23.7304	22.5487	26.1624	45.0511	24.8721	30.1202
ClG42_08g0021500	9.27812	9.24919	8.33259	4.39473	4.59502	4.03709	2.37248	2.69981	2.35187	1.18944	1.61496	2.10147	4.81324	2.48141	3.41548
ClG42_10g0172900	15.0993	14.875	14.7217	14.6066	15.3268	15.9947	18.9364	18.3269	17.2718	21.1055	19.8454	24.1283	25.3982	22.1711	26.5478
ClG42_03g0036400	0.672195	0.690352	0.760926	0.249944	0.386735	0.451229	0.15224	0.140176	0.191159	0.160137	0.078231	0.109945	0.018382	0.075234	0.069653
ClG42_01g0097100	7.20331	10.4537	5.57291	1.47673	0.922516	0.745989	1.8931	1.91523	1.83361	2.52855	1.52262	1.81784	2.40788	2.44531	1.8899
ClG42_10g0219000	26.7825	30.1334	30.6406	34.1514	38.079	35.3585	33.0521	31.6086	30.0279	42.617	38.4985	47.2584	68.3631	49.6129	61.4676
ClG42_05g0011000	1.70766	0.874837	0.559976	12.6337	77.3516	15.5769	12.4333	8.58505	10.1098	14.4867	11.9037	7.76614	7.30172	14.7356	10.8242
ClG42_06g0002100	14.4342	18.88	16.8424	29.0029	24.3664	24.3118	14.8591	15.2273	14.7255	8.75741	7.7122	5.50934	6.8658	8.22104	6.29537
ClG42_11g0019200	3.07946	2.49672	3.21834	1.22226	1.23429	1.74855	0.967896	1.07117	0.924564	0.760667	0.713256	0.869461	1.17952	1.08098	1.01565
NewGene_424	6.19093	4.56562	6.32174	3.19054	2.53722	2.52773	1.81076	1.70245	2.55991	2.00847	1.53526	1.91189	1.50146	1.62822	1.77169
ClG42_07g0122000	23.8053	24.5019	26.8128	18.5529	19.8157	21.4396	14.3281	13.6868	12.2779	8.94928	7.2083	7.68802	5.90472	5.68852	5.44334
NewGene_423	1.942	2.39988	2.79839	1.27439	1.08321	1.13866	1.12102	1.97947	1.16846	0.687315	1.12897	0.687036	0.406558	0.53893	0.286239
ClG42_04g0013400	15.065	12.5829	16.3125	158.31	180.857	144.068	230.117	223.314	206.84	168.935	175.825	120.538	125.134	226.648	134.515
ClG42_09g0201100	25.7541	28.7966	27.2942	12.7035	11.4238	13.5795	8.629	7.46443	8.24817	6.35263	6.99308	6.63548	9.39687	5.25851	7.08534
ClG42_01g0178800	3.00971	3.7162	2.99777	0.795649	0.773562	0.820891	1.15866	0.626197	1.03949	0.671169	0.756779	0.776972	0.725677	0.846858	1.08736
ClG42_01g0028000	1569.56	2022.45	1793.02	3366.52	3090.15	3171.56	3316.79	3267.16	3123	3309.21	3276.44	3049.85	2537.14	3617.31	2890.72
ClG42_02g0249200	46.8284	52.1327	48.7351	67.359	66.4999	63.831	68.1015	67.4208	68.6006	66.7342	68.7906	67.5066	91.1903	74.8601	89.214
ClG42_11g0176900	12.1959	10.4242	10.3597	3.48166	3.88972	2.53684	2.22864	2.52809	3.16209	2.37389	2.39255	2.95052	4.29395	2.81811	3.95274
ClG42_01g0037900	4.12868	4.07636	3.35549	0.38556	0.385285	0.640883	0.354099	0.376122	0.199533	0.564689	0.429101	0.457211	1.1537	0.399281	0.522208
ClG42_06g0178600	207.555	202.409	177.243	265.225	247.577	260.633	175.436	174.964	191.793	98.3706	107.944	116.775	75.1295	53.7454	68.0395
ClG42_08g0068800	18.6336	18.8709	18.8132	28.9367	34.6326	34.0252	30.3092	26.2097	30.3848	20.7743	22.3872	21.433	14.9356	13.2165	13.4187
ClG42_06g0057500	31.3333	34.765	33.5036	32.6884	30.0989	30.1564	34.2531	29.9554	32.3165	40.2907	40.2674	41.6264	60.5431	45.766	53.0829
ClG42_03g0165700	79.902	82.1666	70.6947	63.7215	82.0926	61.964	45.4058	43.6387	53.6964	34.2259	38.758	28.9329	21.7364	25.1598	19.5475
ClG42_01g0161000	3.7318	4.71334	5.34329	8.14365	5.93329	8.03848	6.742	5.4038	5.41324	3.78135	4.58458	5.0232	3.25227	3.67898	4.32198
ClG42_05g0257100	11.7357	8.3746	12.5983	2.47862	1.60239	1.65656	1.2392	0.892743	1.51429	1.88499	0.881247	1.36835	2.01164	1.05641	1.35355
ClG42_06g0159800	0.213642	0.031805	0.029924	0.69797	4.35279	0.930309	0.384577	0.359584	0.527465	0.161492	0.103982	0.155667	0.127231	0.069637	0.160142
ClG42_02g0153300	1.93031	1.86461	1.89938	0.774458	0.968563	1.11719	1.40162	1.80987	1.46752	2.77282	2.89719	3.73531	4.50121	3.66589	4.75436
ClG42_01g0237100	15.194	13.0023	13.6861	5.3892	5.77078	5.74434	3.77574	4.27423	3.35308	4.04878	3.54873	3.8324	4.52087	3.03567	5.01547
ClG42_01g0056200	0.815908	0.910124	1.20445	0.403592	0.212281	0.406388	0.242491	0.254829	0.185465	0.216867	0.175604	0.150702	0.122439	0.046662	0.148559
ClG42_05g0202300	18.1586	18.9336	18.792	12.1343	11.0335	13.1235	8.6678	9.84289	8.70186	7.00126	7.5141	6.02543	6.34991	7.69685	6.1051
ClG42_07g0053200	41.8642	42.2173	46.3967	36.2914	37.3218	37.2636	28.4245	27.2983	24.781	19.2821	19.0517	22.6675	13.4324	14.2743	13.6224
ClG42_01g0169000	50.073	44.3948	46.8874	26.1277	27.0316	25.9091	14.0423	13.843	12.2324	9.2164	8.20653	11.3162	10.6379	7.55066	10.042
ClG42_09g0019300	21.3754	20.5091	21.4741	17.4609	16.5207	14.8654	11.3922	9.2844	11.5747	7.70202	7.16283	6.98223	6.91483	5.53991	5.71314
ClG42_07g0165700	6.73994	8.19228	7.88284	12.142	11.1637	13.3365	11.4973	11.8801	12.954	19.2788	19.9113	24.1737	31.8586	23.6348	28.9916
ClG42_01g0098300	20.4613	22.3023	23.3569	13.7273	14.5513	14.7827	17.4547	16.7054	17.802	19.4702	19.5177	21.2361	27.8964	24.53	25.3377
ClG42_10g0041700	8.24879	11.5411	10.2411	4.33201	3.69937	4.2535	2.11879	1.8853	2.36751	0.95438	0.952143	1.19784	0.631843	0.858109	1.12742
ClG42_11g0045300	2.58625	2.86446	3.7586	190.723	196.011	208.159	279.314	288.966	224.532	160.23	198.086	140.698	160.749	211.946	259.058
ClG42_11g0048300	175.298	186.913	182.549	105.264	101.926	97.1043	50.6119	49.614	51.5619	23.5104	21.1756	19.7179	21.651	21.7464	19.9735
ClG42_09g0098200	12.9318	15.7618	15.2886	6.32888	5.4101	5.6791	4.07238	5.11116	4.43687	2.86339	2.97984	3.36718	4.53045	2.60886	3.6
ClG42_11g0072700	12.0621	7.99425	8.83435	2.54007	1.9072	2.15025	1.2622	1.18331	1.96649	0.889309	1.1915	1.02709	1.51293	2.20704	1.53936
ClG42_10g0012400	36.7301	41.5875	40.3501	83.2505	74.4462	75.9735	109.273	101.92	103.283	129.747	120.571	143.921	217.383	133.659	198.567
ClG42_09g0150800	30.2673	28.095	29.6848	13.7804	19.2433	17.5576	14.3098	11.6598	14.9611	10.395	9.31711	10.0373	12.2117	8.68768	11.8173
ClG42_08g0099100	24.4808	29.6988	24.3511	10.5698	10.1465	7.71805	6.33982	7.95004	8.65344	7.7612	6.35874	7.14649	6.16487	4.77706	4.14708
ClG42_04g0095200	3.95303	4.73026	3.30089	1.66615	1.81274	1.89884	1.25488	1.29085	1.23263	0.914665	0.956355	0.770805	0.807918	0.891365	0.732156
ClG42_05g0177200	10.1708	10.3533	10.163	4.97223	6.12762	5.60949	4.39039	4.74509	3.62653	2.36436	2.49982	2.95415	3.43386	1.61599	2.76685
ClG42_11g0192500	30.2202	34.8994	30.9117	20.3454	23.2434	40.5794	60.3948	32.7536	29.746	83.385	69.002	78.6162	39.8008	39.7647	47.5168
ClG42_03g0094800	2.31323	1.96508	2.28679	6.1144	4.64328	4.40536	14.5065	13.629	12.9799	11.6704	13.9988	16.8935	15.557	11.9111	17.2848
ClG42_09g0179600	4.24783	3.63002	3.48614	17.8646	13.8903	15.2696	15.7655	17.0776	25.0351	12.9199	11.2426	10.1468	7.95642	6.99415	6.1808
ClG42_05g0052500	1.29406	1.1424	0.972291	2.28598	2.40467	2.52773	2.56159	2.78296	3.76274	4.18365	2.43136	3.62225	3.49389	2.31901	3.09008
ClG42_03g0122600	0.301257	0.432044	0.325945	3.3611	3.22525	3.2771	2.50555	2.95193	1.85056	1.63447	1.41586	1.87573	2.01964	2.65627	2.91117
ClG42_10g0026300	9.76759	10.0671	12.2973	15.5091	12.7916	19.0994	21.3978	20.033	17.3895	15.7352	16.6805	12.1781	13.7116	16.6412	11.5084
ClG42_11g0093400	14.9039	14.3312	14.6307	34.9559	44.2606	36.0223	42.0572	59.805	61.9947	24.4297	22.1395	15.8359	15.3126	26.91	14.1655
ClG42_05g0165800	68.1105	72.5558	69.5024	32.8597	27.8145	28.7414	37.6582	40.7678	32.2939	57.516	56.4964	68.1271	75.1773	40.8775	56.8315
ClG42_11g0152300	16.4528	19.991	17.333	24.0996	21.1157	20.8746	12.7773	14.1855	13.6956	7.19639	7.03158	6.78232	4.69666	7.14667	5.06184
ClG42_02g0102200	34.1744	35.9823	35.3431	31.5426	29.6616	29.7475	28.9995	28.7309	26.4591	20.6071	21.5177	20.3078	12.6525	15.9813	11.7284
ClG42_09g0174300	32.355	34.1661	32.6597	13.4316	16.2107	12.6576	11.6498	10.0412	11.7459	9.03809	10.4741	11.157	11.7049	9.00398	9.4572
ClG42_07g0093300	10.565	11.901	13.1245	3.46557	4.36974	4.48371	4.76595	6.32566	3.97167	7.91782	7.37736	8.54892	12.5086	7.86201	11.8505
ClG42_03g0168300	24.1908	27.0822	24.2074	20.651	20.9572	20.6922	16.3015	15.2187	16.046	13.0424	11.8619	13.3472	8.3227	7.63828	8.72706
ClG42_05g0268100	1.15811	1.33183	1.71363	2.98933	4.46746	2.81665	8.11961	8.92651	8.75966	11.5313	12.3513	9.71801	10.6759	15.7865	13.451
ClG42_07g0138300	8.69754	6.63789	7.81689	6.26783	7.38444	5.20712	11.1171	12.2174	11.5906	21.0079	18.5554	19.9425	29.4837	23.0993	31.2501
ClG42_09g0186800	30.9579	19.2313	32.9325	10.6681	12.6783	9.61641	6.75992	3.51908	5.73603	4.49172	2.63063	4.57872	4.54505	2.23156	4.49257
ClG42_02g0142800	45.9962	51.4056	47.4014	27.085	24.4604	23.0084	15.1842	17.7317	16.1691	11.0787	10.8197	9.85157	7.48023	8.0369	7.90364
ClG42_07g0082700	72.0436	84.1931	81.6162	44.8144	41.9485	41.4709	37.3223	36.1911	34.6705	20.6885	21.7161	17.9775	16.3325	16.7841	17.7195
ClG42_08g0119200	0.862804	1.15459	0.809697	0.206796	0.27725	0.296771	0.347937	0.571434	0.406682	0.436216	0.703364	0.720379	1.34276	0.954418	1.33379
ClG42_02g0225200	0.846248	1.08763	1.19673	0.982347	1.13171	1.08436	0.914292	1.14383	1.07929	1.44974	1.34782	1.75046	3.23335	1.83196	2.00591
ClG42_09g0040300	14.0976	16.1884	14.6565	4.11466	5.04239	3.62153	2.45278	1.92821	2.032	2.23874	1.56556	1.83461	2.31199	1.75104	2.07298
ClG42_08g0124400	446.032	486.737	446.883	407.37	381.805	417.727	651.231	760.63	629.944	864.062	784.296	926.456	1223.29	1000.76	1330.09
ClG42_10g0026700	268.063	305.377	280.388	184.086	188.672	201.97	260.117	256.794	233.139	483.609	457.139	629.348	577.612	589.833	724.776
ClG42_03g0047000	12.7107	14.8871	13.6009	7.68839	7.74062	7.58848	3.49996	3.9819	4.54163	2.65376	2.25321	1.90128	2.20215	1.95459	1.35354
ClG42_08g0126600	7.56294	7.48136	7.34196	4.80824	3.74559	4.98483	2.43975	2.15092	2.48351	2.13811	2.31192	3.07457	8.7464	2.83532	6.41205
ClG42_09g0170100	20.7359	16.3065	15.0264	16.8576	25.6233	19.0496	30.1274	30.2723	31.6554	24.2107	29.2486	23.5334	26.2593	29.3782	26.8059
ClG42_06g0056900	33.2538	34.3688	33.656	9.85574	11.5092	10.9204	6.26019	5.92267	7.06429	6.01589	6.27373	6.75232	9.95359	5.63439	6.16442
ClG42_10g0145100	687.407	793.476	709.283	943.209	1051.24	1006.86	2122.03	1734.27	1671.56	2962.22	2935.81	2975.97	2055.32	3327.1	2319.8
ClG42_03g0052800	11.5736	14.3827	13.6348	7.60649	9.91951	6.03196	6.25178	8.244	9.51671	4.78293	3.90027	3.22532	3.42178	5.05026	2.46684
ClG42_07g0170600	38.1668	40.804	41.7867	27.5148	28.9017	25.9286	33.4931	36.0694	34.5445	47.0351	47.0569	48.433	57.6765	45.694	52.8601
ClG42_01g0126200	17.3313	17.6496	17.0859	24.241	24.1912	25.8213	26.5871	30.016	26.1719	21.5116	21.2464	19.9796	20.9975	24.4468	22.6931
ClG42_10g0150100	5.66817	4.95161	4.99393	9.82483	10.1238	10.3467	10.3106	9.83834	9.4347	10.5996	12.0365	11.2498	16.3169	12.0389	10.4228
ClG42_10g0069600	43.2998	42.3881	39.7658	49.74	53.2587	52.8249	61.5847	64.5505	54.0982	70.2897	71.9432	76.4267	86.9704	58.8933	74.797
ClG42_10g0051800	322.509	346.276	331.673	1158.36	1013.06	1145.75	1625.49	1280.39	1403.12	1843.54	1766.91	1490.28	1806.86	1942.08	1800.37
ClG42_05g0219900	21.9147	18.6751	18.2342	22.833	20.3582	20.6115	25.5874	23.5597	26.8056	28.0626	25.0145	33.4884	20.8059	17.9844	17.4468
ClG42_09g0189600	21.1506	17.3891	18.7593	23.5946	25.3812	22.6933	41.6232	43.5695	36.3787	47.2783	51.5668	48.4596	51.5373	66.9913	61.893
ClG42_09g0059900	548.822	588.452	579.603	682.364	635.524	671.107	533.428	474.765	474.935	426.459	401.366	425.428	381.391	251.675	254.858
ClG42_02g0034000	3.68743	4.92962	4.38893	1.28786	1.06021	0.97481	1.12461	1.0597	1.16316	0.688415	0.781366	0.580877	0.640992	0.822285	1.1148
ClG42_05g0105300	20.9888	20.4483	21.7899	10.4502	11.5808	10.712	15.7793	20.0696	14.9922	24.6414	25.4007	26.2518	33.6612	27.7911	37.3204
ClG42_10g0066000	16.2656	17.0878	16.5977	16.1793	16.2116	14.7643	12.0305	13.0364	12.9691	8.1537	8.00725	6.7469	4.01807	7.02843	3.4233
ClG42_04g0032300	2.06071	2.46324	2.12423	5.67699	7.59378	5.30444	4.87798	4.46239	4.53233	3.99389	3.42971	2.38299	2.47804	3.14969	2.0204
ClG42_11g0071700	57.2749	37.8647	54.0139	59.7868	50.9656	56.3553	75.3423	62.4959	83.3953	78.0562	96.9898	68.1392	31.2181	63.9389	32.0627
ClG42_07g0060200	47.4516	52.4127	52.2994	78.0568	74.4709	78.3589	97.1541	86.9145	87.6055	89.6297	101.419	96.1236	99.0563	111.102	108.846
ClG42_09g0006200	0.455122	0.267715	0.334526	0.800367	0.730158	0.530387	0.881052	0.718649	0.672327	0.607438	0.616556	0.76528	0.479426	0.341751	0.656732
ClG42_11g0038700	183.571	189.43	160.385	554.132	556.199	537.231	312.172	308.204	267.337	227.287	239.446	236.891	222.08	206.07	209.511
ClG42_08g0186700	14.2871	15.7235	14.2709	14.8974	11.8616	9.35608	19.9228	18.5843	18.9505	29.8469	31.9205	33.4119	44.5257	35.9112	33.5848
ClG42_06g0115900	122.649	116.189	119.575	139.334	143.242	117.756	109.925	124.065	126.729	58.6935	55.15	50.1633	35.1125	53.0544	26.6533
ClG42_04g0094800	51.8686	58.5799	60.4582	60.7005	57.6337	55.1356	66.3489	61.4539	61.2893	73.3206	83.1288	77.4638	122.423	82.6005	80.7604
ClG42_07g0136600	3.72891	4.53877	4.80674	15.7074	10.5762	14.164	34.0807	29.8064	34.5491	38.0156	36.4966	35.2675	17.3272	27.2965	26.8285
ClG42_05g0055300	111.124	131.328	118.221	85.5756	75.3934	66.8884	95.6373	98.6151	86.7863	126.501	133.041	146.465	179.617	143.962	173.584
NewGene_1555	0.901693	1.0871	0.792545	0.587343	0.392224	0.422054	1.27484	1.12758	0.445995	0.601668	1.03567	0.698219	1.02605	0.873547	0.88926
NewGene_1556	1.53721	1.79735	1.30298	0	0.125337	0	0	0.394669	0.05683	0.235155	0.409759	0.075965	0.19283	0.293998	0.301216
NewGene_1558	0.010412	0.015606	0	0.704349	0.630493	0.455849	0.262219	0.466343	0.567267	0.410754	0.180109	0.1802	0.289066	0.655914	0.344344
ClG42_11g0148900	2.89587	2.8146	2.91938	0.547479	0.800818	0.902061	0.566541	0.716438	0.642789	0.632343	0.541356	0.692361	1.1959	1.08949	1.33389
ClG42_04g0123900	9.25066	10.6139	9.92613	20.0984	17.3817	17.6127	26.3537	31.2147	28.8902	20.0812	20.2403	19.4978	30.5959	31.0664	32.7748
ClG42_05g0116200	3.56716	5.29625	2.75126	0.591701	0.603653	0.974469	1.49601	0.96503	1.08797	3.23478	2.59984	4.22732	2.20967	1.93651	2.02714
ClG42_10g0194800	39.7203	41.5915	39.599	32.737	34.1474	31.1546	28.2551	26.3601	28.2404	17.9092	19.4295	18.2006	15.3628	14.5723	12.6672
ClG42_10g0096100	18.7661	22.7013	18.4578	10.7131	10.4928	12.3808	6.98449	8.8036	7.06423	5.96494	7.0033	6.08557	6.27812	5.82446	5.26684
ClG42_02g0139500	25.1837	27.0718	22.3171	6.93779	7.76966	6.27328	3.49513	3.71343	3.86342	2.23695	1.70506	2.56001	3.22254	2.44157	3.07069
ClG42_11g0088000	4.54544	4.6015	4.27319	7.0366	5.79862	6.7579	4.53237	6.05194	6.0886	5.87637	6.42367	6.36212	5.78947	5.13822	4.97725
ClG42_05g0072800	74.5833	80.3189	73.4185	43.1925	50.5716	51.6267	25.9436	31.1581	27.7118	16.5514	16.297	15.4531	11.4389	12.4675	11.3743
ClG42_07g0117300	17.4044	16.3926	14.5267	9.31272	10.4299	9.91424	5.02912	6.65315	5.11964	3.25371	3.47837	3.10567	2.43402	2.6569	2.57762
ClG42_05g0008900	8.47484	8.92221	9.04559	9.25412	11.2517	9.0439	15.346	16.706	11.0598	23.5481	27.404	21.5673	46.7969	48.077	51.1683
ClG42_06g0180700	70.7837	70.3296	74.4688	65.2214	63.7763	67.7543	63.3485	58.2835	62.3571	90.3061	72.8912	83.3468	122.013	91.0986	106.885
ClG42_10g0163200	31.5327	31.3396	28.3889	29.6691	36.5433	31.1822	39.1175	39.9982	33.8056	47.3186	49.4965	50.3413	57.3986	41.9917	60.2233
ClG42_06g0028800	17.1434	16.3134	16.6302	9.43603	8.97415	9.3336	5.96448	8.14939	6.09089	6.24728	6.49262	4.8343	5.72872	5.88824	5.26565
ClG42_08g0104100	5.06216	4.37425	4.94353	0.828676	0.603136	0.757371	0.864052	0.502122	0.708202	0.654291	0.677041	0.88316	1.77956	0.733446	1.16155
ClG42_01g0202900	30.8163	31.3191	27.8827	30.1617	39.2368	30.4107	36.7616	41.7604	33.8764	44.2191	45.1122	44.4049	63.6062	57.8425	71.1038
ClG42_11g0172800	2.20379	2.25601	1.95034	1.30722	1.73473	1.24341	1.36535	1.93316	1.81728	2.56078	2.18286	2.32709	4.37733	4.07138	4.58331
ClG42_06g0067700	10.6304	12.538	12.1969	5.96183	4.52204	4.15682	3.82427	2.85087	4.04611	3.1379	3.34896	2.94116	3.10683	2.83417	2.76485
ClG42_10g0002600	176.476	166.777	128.196	107.476	114.729	106.499	72.9957	76.2678	67.3461	62.2416	54.7577	62.7555	36.599	37.7743	36.2554
ClG42_11g0195000	8.72938	5.84054	7.56702	13.5648	13.7062	12.7924	7.15269	8.15159	10.428	6.79619	4.8255	5.95075	8.83111	3.99544	7.71615
ClG42_01g0185300	26.464	32.2403	31.8668	36.9942	27.0356	34.3223	27.2057	26.5478	25.3169	12.6812	15.5965	10.5579	7.97338	12.1118	7.70578
ClG42_01g0218100	6.98153	6.05919	6.33872	2.02384	2.72046	2.20448	2.75267	2.1935	2.76131	2.73327	2.24227	2.91993	3.88441	2.09886	2.69387
ClG42_11g0149000	6.57365	7.06791	7.04317	3.25331	4.00776	3.80393	5.71803	5.99451	4.28713	7.87149	7.81299	9.71737	13.4603	9.82687	12.5712
ClG42_11g0042200	7.23331	5.50577	6.03317	9.11721	12.7314	9.81282	20.1923	25.3984	15.8524	33.263	36.1592	34.1045	54.2252	46.8158	52.8132
ClG42_10g0207900	0	0	0	1.03539	1.11187	1.39386	0.498659	0.720579	0.499459	0.36734	0.256893	0.32015	0.41683	0.506691	0.465277
ClG42_02g0229400	0.733325	0.593748	0.7575	0.493314	0.295744	0.479386	0.212341	0.374776	0.44333	0.330352	0.159968	0.185133	0.161373	0.215204	0.130034
ClG42_02g0141600	46.2083	47.88	46.8282	18.7134	20.8233	18.8879	15.1304	15.4928	16.7963	19.5302	18.5092	23.6635	25.4279	22.408	27.2053
ClG42_09g0195100	44.5655	40.9276	41.4671	54.7451	43.4066	41.9747	53.7865	46.4373	48.4482	56.8379	60.5839	62.17	54.4258	54.0351	62.231
ClG42_09g0012400	19.4257	21.6636	19.5119	14.2519	13.0989	14.7832	13.0089	13.1518	12.1579	9.07256	9.61189	9.04631	6.30232	8.55876	6.52355
ClG42_05g0221100	0.941123	0.139628	0.137187	1.62644	1.61056	1.93182	1.84529	2.3374	1.70762	2.84794	2.19923	3.7987	4.25583	3.20238	2.79894
ClG42_03g0072400	25.287	26.6425	27.6392	48.7325	41.2282	40.1956	41.6701	38.6861	37.7063	29.0079	27.657	29.8851	31.4583	30.2239	30.2286
ClG42_11g0150400	6.58138	5.84381	4.70077	7.25388	3.39258	5.41649	1.41879	1.6552	2.475	1.60818	1.11484	1.15842	0.766233	0.676437	0.539432
ClG42_09g0200100	5.68234	4.071	4.86877	1.84221	1.24048	2.45605	1.35639	1.8721	1.64591	2.00493	2.66269	2.02046	4.08927	1.5682	4.68678
ClG42_09g0167700	119.849	137.53	138.178	93.5394	79.4614	88.2494	57.142	59.7383	62.5344	52.0974	44.1423	49.4058	35.3123	36.986	32.7037
ClG42_09g0010800	1.9085	1.46044	1.89443	1.4695	3.06831	2.07858	1.08817	1.92063	2.30039	2.6968	2.60543	2.48089	5.07876	3.61793	5.23542
ClG42_09g0126500	2.14016	2.78028	2.41875	0.542504	0.943534	0.62838	0.653739	0.557728	0.44367	0.93448	0.607712	0.365259	0.358229	0.230565	0.383865
ClG42_08g0073800	12.3145	12.6682	13.6964	3.82417	3.8214	5.12496	2.07496	2.68914	2.83949	2.50509	2.10311	2.72916	2.27207	1.9095	2.57256
NewGene_327	0.363462	0.445174	0.207289	0.202361	0.253758	0.053382	0.251007	0.220696	0.315756	0.281495	0.230082	0.592298	0.676126	0.527837	0.552889
NewGene_320	4.53229	4.43319	3.67873	0.315532	0.555886	0.334851	0.388897	0.285388	0.156785	0.310542	0.375081	0.35213	0.545238	0.340977	0.447923
ClG42_10g0215100	25.0159	22.5845	22.6947	11.6978	9.53177	11.0199	8.33293	8.94251	9.93464	6.75127	5.39392	5.53669	6.3319	3.93652	4.15768
ClG42_10g0014200	35.8518	42.7099	36.8524	32.2863	33.997	32.721	19.4517	22.225	19.129	14.0929	12.7948	14.1297	15.8228	11.3939	14.7972
ClG42_09g0053700	2.77821	1.9486	2.37386	3.06312	3.85987	3.64099	4.18608	5.06581	1.92619	8.28851	8.80066	13.2237	9.9245	8.27147	10.074
ClG42_09g0097100	27.9048	29.4362	25.808	84.9325	99.1604	87.6749	144.161	169.694	156.157	126.811	129.736	130.916	172.936	151.967	144.798
NewGene_581	1.15391	1.04547	0.92052	0.11906	0.056279	0.108004	0.113119	0.165926	0.088684	0.494232	0.475422	0.808587	1.0238	0.511392	1.16028
NewGene_586	1.91068	1.67393	3.07784	0.726864	0.743809	1.1014	0.723918	1.42313	0.805305	0.616799	0.387142	0.686072	0.676778	0.910616	0.657167
NewGene_584	0.041827	0.042905	0.064327	0.104826	0.116046	0.113297	0.4534	0.420139	0.094626	1.67011	1.50795	1.50574	2.27087	2.88607	2.15517
ClG42_05g0121300	275.678	253.923	269.758	165.412	179.757	173.332	148.13	144.874	141.457	70.9107	77.9733	77.5705	72.9486	58.1566	77.0149
ClG42_11g0206600	31.3523	31.5811	31.9036	54.3749	59.1769	60.5614	61.5782	58.1657	56.6087	69.9084	71.3029	59.389	66.1334	73.6214	61.4798
ClG42_02g0193400	4.88041	5.75483	5.30179	4.05655	3.85871	4.31643	7.20185	7.8373	7.59455	10.2044	10.6331	10.5324	14.3027	10.7512	12.7142
ClG42_03g0147600	9.67951	9.67522	10.7604	4.85996	4.80236	5.3618	4.04618	4.31442	3.64316	2.93576	2.66557	2.9178	2.47146	2.68103	2.3712
ClG42_05g0175500	46.1091	49.6483	56.5203	164.799	192.142	204.384	195.166	160.412	206.89	183.18	177.192	148.795	54.9472	153.899	73.2886
ClG42_07g0006600	16.02	16.1881	16.7317	17.3941	17.2304	18.2299	22.5927	24.6233	22.2184	26.0771	25.2345	28.1512	27.9399	29.8809	28.7812
ClG42_05g0161900	17.1016	18.1747	17.6143	12.2101	11.5382	11.5731	12.8696	13.2687	12.6261	16.2187	14.5055	14.7491	25.7154	21.4356	21.2919
ClG42_06g0082600	1.3294	0.889019	0.8586	2.84293	3.3514	3.18817	2.19599	2.90415	3.47816	2.96564	3.02597	3.4173	3.98771	2.59741	3.68511
ClG42_09g0066500	23.3088	27.9233	23.8243	13.9645	11.7502	11.7466	9.95149	8.82835	8.39904	10.1261	11.534	12.3977	15.159	11.2971	13.1403
ClG42_03g0159600	92.5373	98.9822	91.1879	57.3759	55.0484	54.3488	35.5745	33.7124	30.3375	25.5649	24.3434	24.667	20.1239	19.6854	16.2997
ClG42_05g0167500	0.685019	0.540267	0.575246	5.30465	13.916	9.51067	8.33007	10.0563	7.60549	9.23525	11.0643	7.26145	12.2737	14.7048	15.4345
ClG42_05g0177900	5.79463	6.35607	6.55536	3.13738	2.22278	2.51392	1.49131	1.773	1.07048	0.824059	1.11595	0.88295	0.716904	0.586807	0.788312
ClG42_11g0098900	0.436966	0.612036	1.03204	3.30583	7.02186	3.59293	1.91623	2.03484	1.57886	0.850704	1.54598	0.760506	0.861913	2.40388	1.01168
ClG42_01g0199400	1.81221	1.3674	2.03233	5.09101	5.95226	6.29198	6.26505	4.85542	3.8022	4.32496	4.30845	5.09535	2.70433	3.54645	3.59643
ClG42_04g0087400	72.0167	70.221	73.2026	213.849	224.113	231.398	254.155	244.398	236.61	261.523	278.742	260.295	270.198	277.647	239.349
ClG42_05g0031000	0.806204	0.846364	0.860402	1.67468	1.40416	1.72415	2.98261	3.61957	2.64984	8.30938	7.45641	9.40242	11.0586	6.57333	12.5602
ClG42_08g0101500	9.48554	9.83753	9.58142	3.43701	3.05434	2.90475	2.52273	2.41587	2.12803	1.5098	1.73421	1.52284	1.4665	1.30992	1.44786
ClG42_04g0052000	38.8142	39.6539	38.3407	45.8599	46.1571	44.4799	57.4763	68.1949	58.7291	62.4158	66.8158	68.0909	76.4561	78.3226	82.6866
ClG42_08g0005000	2.85057	2.43878	2.18472	1.24024	1.23691	1.38895	2.30754	2.35592	1.86776	4.1708	4.41924	4.45102	6.43625	5.82048	6.02427
ClG42_03g0027000	13.0377	15.3037	20.2473	11.0954	10.0811	11.0713	7.12134	8.42527	12.0052	2.91819	4.07791	3.66707	4.69365	1.65979	2.16969
ClG42_05g0268600	53.45	59.4141	54.6961	18.8461	18.673	18.9142	9.62011	8.89262	11.1801	8.1256	7.30132	8.26438	10.1436	6.53866	8.07461
ClG42_03g0111300	43.6689	44.683	42.3012	12.0735	9.14761	11.4244	8.1889	10.0742	8.20237	6.04947	5.16692	5.5827	7.1081	5.71532	6.42224
ClG42_07g0084000	47.4991	62.0314	62.6988	124.708	101.329	120.828	111.114	110.122	98.5012	90.3626	100.854	100.814	130.898	138.536	191.829
ClG42_03g0157600	74.1586	78.7076	79.1607	95.7559	83.26	99.1105	67.3158	63.579	68.5491	47.6393	47.5888	49.502	41.8661	40.5259	40.4917
NewGene_531	0.052571	0	0	0.213857	0.461128	0.296838	0.546934	0.991011	0.439638	1.34549	0.95073	1.27061	2.90128	2.06	2.17593
ClG42_08g0124500	335.466	378.063	359.064	243.47	248.86	320.269	503.768	492.255	475.148	624.403	616.66	608.141	1000.06	562.475	924.131
ClG42_06g0111800	21.1572	22.0951	20.9103	76.407	106.423	65.8328	45.0014	63.8236	58.0877	25.021	22.247	14.7467	17.9643	24.3258	13.8326
ClG42_08g0160200	15.5945	10.7299	12.9857	9.65207	7.79364	7.9789	4.10493	5.32434	5.73003	2.77327	3.36539	3.57069	1.37218	3.40516	2.9145
ClG42_07g0104700	7.59634	8.03329	5.96531	4.7906	5.08719	4.05109	8.53789	8.58433	8.08892	12.2282	11.3614	12.3203	15.8689	15.6216	19.4366
ClG42_11g0018000	71.171	36.6714	32.9056	63.3493	44.8105	48.2857	43.8609	65.3264	64.0241	13.0722	17.1192	16.3252	55.1479	23.0252	20.7824
ClG42_03g0016100	22.6954	24.6336	22.791	59.9535	51.9324	60.3368	58.8904	65.713	66.1504	43.3103	38.3385	34.5713	36.9612	34.443	32.2257
ClG42_05g0264600	20.1515	17.9506	19.0466	14.0966	16.3494	13.5061	16.0812	24.836	19.8545	27.8736	27.9963	28.9674	39.7882	28.2716	37.1858
ClG42_06g0130500	2.70071	2.30899	1.96292	1.61097	2.23391	2.03274	1.43625	1.58593	1.88473	1.11364	1.32723	1.09897	0.704981	0.869965	0.505112
ClG42_08g0195500	0.695387	0.750614	0.735518	0.962461	0.885565	0.916952	1.43003	1.47177	1.91043	1.5851	1.54189	0.953448	1.58193	1.572	1.79284
ClG42_09g0042600	1724.25	1743.91	1501.12	1363.72	1611.6	1039.02	612.166	594.856	738.281	675.476	552.939	473.556	818.353	710.773	694.111
ClG42_05g0103400	74.3224	70.0459	71.3277	90.1358	90.8447	87.4813	90.1593	86.932	85.8513	98.4681	103.286	112.751	139.631	107.073	143.033
ClG42_08g0084800	60.818	60.915	57.7402	39.5309	39.4801	37.5329	27.0428	29.6107	31.6268	18.797	16.2876	15.5521	22.2917	16.8433	18.6774
ClG42_10g0202800	12.9621	12.8468	11.8959	6.89302	6.13441	6.35388	6.22332	6.11623	6.452	4.7548	4.92346	5.43619	5.4504	3.69402	4.37155
ClG42_08g0164000	3.37354	3.30759	3.48427	16.6655	14.8579	12.409	18.1222	18.985	23.2454	22.7415	23.7486	28.6171	31.14	20.8953	22.4272
ClG42_09g0170600	350.692	328.335	362.86	399.426	280.436	364.658	452.136	384.87	477.767	698.916	734.36	610.468	942.862	877.081	907.203
ClG42_01g0047200	24.802	25.5093	24.5947	8.36401	7.67397	6.92801	6.04163	5.37591	5.12765	3.13205	3.91252	2.71603	3.21347	3.23819	2.81808
ClG42_07g0132000	3.23243	2.38594	3.55027	2.68763	4.41261	2.71659	1.52406	0.985044	1.09741	1.60841	1.53154	3.13137	2.51899	1.71171	2.43548
ClG42_10g0099000	25.6236	26.349	26.9117	18.3319	21.624	18.0525	9.09482	9.78021	10.0573	4.36437	3.90588	4.70291	5.11941	4.02387	3.54126
ClG42_09g0072100	41.8303	49.6279	47.3144	25.6213	27.4651	27.3396	20.1602	17.1904	18.1016	13.7924	14.4734	13.9663	23.3221	14.8022	18.5124
ClG42_02g0029100	1.53847	0.577347	1.12308	10.1451	8.52461	8.13524	12.5048	8.66593	14.8828	13.9271	11.7735	16.3169	8.31904	15.5141	10.9894
ClG42_10g0191700	6.57886	7.05875	6.83362	2.6736	3.41418	3.55051	2.56547	2.86673	2.39361	1.95779	1.49797	1.4315	1.60678	1.36007	1.17422
ClG42_10g0193700	3.17352	3.20001	3.29068	1.36811	1.42162	1.38827	1.24376	1.09757	1.42289	1.89893	1.7459	2.26885	5.15522	2.98847	3.70008
ClG42_02g0034900	9.37395	7.77714	9.97921	50.1484	55.2533	43.6768	73.2478	97.0979	91.7719	32.8384	39.6207	25.7855	35.1676	65.7982	47.9495
ClG42_11g0103000	15.7291	13.47	15.8089	9.79431	12.2536	12.4787	6.70642	8.43429	9.36532	5.96292	6.36516	5.4476	4.84753	4.76003	4.79967
ClG42_05g0057800	19.0454	18.3935	19.8979	29.3195	39.8491	39.3018	53.3904	61.7997	45.8766	85.6833	74.5169	83.7688	62.6237	131.565	78.7984
ClG42_11g0108300	32.2733	35.8531	32.6692	29.6902	26.6859	27.2115	21.7584	27.2272	25.3255	8.63265	10.9223	6.85786	4.50481	14.9146	10.7644
ClG42_05g0105800	4.69365	4.95404	4.35277	1.18313	0.947453	1.0488	1.6164	1.66166	1.20601	2.34359	3.24218	2.93471	3.87137	2.2917	3.00936
ClG42_01g0097000	1.37335	1.50594	1.46342	0.533715	0.629147	0.486525	0.531	0.48923	0.435487	0.320125	0.439295	0.364404	0.519951	0.534403	0.331781
ClG42_10g0094400	13.068	13.4355	14.9124	10.5757	10.8801	11.5683	8.41758	6.95183	7.62118	7.6647	6.51913	7.2068	5.36131	4.4076	3.86887
ClG42_06g0193000	0.095615	0.064746	0.102014	0.792217	0.922373	0.979636	1.1112	0.825088	0.727883	0.510744	0.724199	1.15914	0.519852	0.359564	0.588069
ClG42_05g0135600	0.541372	0.432981	0.532411	0.158884	0.121338	0.405792	0.424425	0.98231	0.542007	1.39029	1.77436	2.62737	4.89548	4.85653	6.47716
ClG42_02g0002000	2.64036	2.51935	2.35994	0.729145	1.37426	0.9681	0.527882	0.256764	0.366506	0.129585	0.231979	0.287501	0.269569	0.121073	0.281516
ClG42_05g0111100	630.301	569.166	650.871	883.849	966.671	880.364	912.135	662.027	955.819	1065.25	956.525	1099.42	1072.83	781.384	900.793
ClG42_06g0035300	0.059001	0.122261	0	0.127478	0.30349	0.075932	1.27258	1.87383	1.15374	4.65845	5.34962	5.16313	3.31943	5.16977	3.71498
ClG42_05g0118300	37.3903	40.6093	37.7553	22.9882	22.5243	26.0069	16.7419	14.5323	15.4234	12.6571	12.347	14.8017	9.4356	8.43984	7.46427
ClG42_07g0115200	464.954	363.12	373.156	516.539	549.66	627.31	582.647	628.452	619.916	555.113	535.576	588.459	577.905	609.317	629.893
ClG42_01g0240900	11.4442	12.6367	12.206	14.6817	18.4588	18.8295	20.5774	19.5326	17.0857	24.3502	21.5771	26.5948	35.2218	22.7768	28.5422
ClG42_11g0035600	5.80834	5.51874	4.86254	1.941	1.62402	1.88433	1.6687	2.15376	1.71412	3.7096	3.58161	4.99714	7.378	3.70433	6.31573
ClG42_06g0170000	14.9627	15.4639	14.4839	8.46818	8.48722	8.1026	11.3715	11.9626	9.76868	17.8238	16.6787	19.7676	35.4947	19.6127	26.389
NewGene_879	1.72395	1.36684	1.46992	2.12949	2.32537	2.34007	1.67005	1.84851	1.5571	0.633379	0.447958	0.28979	0.318173	0.630291	0.388129
ClG42_10g0128800	3.13466	1.12863	1.99347	19.6508	33.9056	18.1095	15.7818	15.3565	25.4053	10.9437	16.9565	10.8462	12.6081	23.9118	15.12
ClG42_03g0175300	0.058276	0	0.079616	0.696953	0.543617	1.07044	0.492877	0.511967	0.558749	0.41789	0.236879	0.270663	0.142972	0.13302	0.23612
ClG42_07g0010300	4.62878	7.38876	7.22331	14.8518	9.81142	14.1946	6.73189	7.35672	9.08869	5.09261	5.81905	6.04193	7.00221	7.36769	7.56342
ClG42_01g0182000	1.82762	1.29391	1.59049	1.22508	1.7121	1.55844	1.00733	1.10658	1.15193	0.452333	0.722163	0.603964	0.596293	0.910765	0.873171
ClG42_02g0156500	5.0282	7.06398	5.60626	3.16468	4.72685	3.79811	1.88783	2.68767	3.57961	2.01661	2.18787	1.60553	2.1922	2.10939	2.3424
ClG42_11g0187100	4.6582	4.96758	4.37049	2.89832	2.85843	2.7256	2.29961	2.26056	1.98854	1.10597	1.28121	1.41044	1.10838	0.869427	1.09067
ClG42_11g0143300	134.282	149.337	152.691	93.5984	95.4058	94.8316	72.2874	61.9052	60.8791	50.098	53.3214	62.2265	41.3631	28.9227	32.7411
ClG42_06g0155700	13.3141	12.0975	13.572	7.39871	8.40578	8.42266	5.74045	5.7239	6.30047	4.63439	4.03806	4.12424	4.18838	3.68766	3.68736
ClG42_06g0061000	13.9444	13.0243	14.3777	6.60262	6.78444	6.38825	12.9353	15.659	12.925	23.7653	27.2638	23.3909	29.173	28.3841	31.0294
ClG42_01g0023800	14.8827	17.9773	17.457	9.87117	12.2486	12.056	6.86355	7.56531	7.30329	4.96923	5.65367	6.12677	6.08922	7.21953	7.05608
ClG42_05g0030500	22.9304	27.2861	25.6078	11.7311	11.0443	12.4653	7.59026	7.34938	6.69145	5.56007	4.90437	5.86336	3.85168	3.40214	3.91472
ClG42_09g0218600	40.3284	46.5685	43.3375	48.9409	45.9977	54.8589	73.3601	62.4192	52.0999	103.345	96.1939	111.897	129.252	124.441	130.539
ClG42_08g0166800	18.2289	22.4898	20.68	11.7368	9.63578	10.9849	7.36889	9.93256	8.32558	6.18162	6.01349	5.65465	5.5049	5.72687	5.01051
ClG42_09g0026000	23.7442	25.0971	23.015	30.2718	27.3303	35.7519	40.2755	37.4252	36.4238	33.7129	35.7073	33.5738	43.8954	35.2893	40.4257
ClG42_07g0113200	16.3769	17.8991	16.0933	17.6652	17.7275	17.1954	14.07	15.6356	15.044	13.3528	11.1049	10.1319	7.50369	9.10819	6.76805
ClG42_05g0190200	1.31649	1.45529	1.66474	0.62255	1.31649	0.383052	0.467533	0.486113	0.455207	0.234072	0.364438	0.533772	0	0.163172	0.201506
ClG42_05g0246700	9.04643	9.00678	9.42926	14.6103	14.8698	15.501	21.1163	21.7674	20.5204	25.8125	25.7263	27.2197	33.1365	29.6066	42.1329
ClG42_02g0154900	11.611	15.5319	11.9825	2.24705	2.72949	2.9556	1.11555	1.0531	1.15032	1.79493	1.64754	1.24923	1.27801	0.88455	0.964513
ClG42_09g0211400	0.9802	1.2697	1.7075	0.120748	0.189794	0.272273	0.467866	0.055603	0.051788	0.047983	0.073548	0	0	0	0
ClG42_01g0261100	1.12495	1.0433	1.30418	1.46003	1.84493	1.48424	2.35524	2.41703	3.3209	4.28653	3.59228	2.69709	1.30345	1.6342	1.2373
ClG42_04g0048200	70.4836	72.7112	68.9063	49.8388	52.1584	57.0299	83.9439	84.8758	61.4517	243.701	240.405	376.129	253.366	211.554	214.559
ClG42_05g0217900	16.159	16.0612	13.5722	21.7349	33.8477	31.4349	52.384	53.2647	35.3545	49.1102	69.3023	45.6596	57.3337	84.0501	68.079
ClG42_06g0137500	14.7485	10.7559	14.058	11.3106	6.61695	14.4465	6.3531	6.95101	6.55273	10.201	3.19289	6.29689	4.33355	2.50045	2.48584
ClG42_05g0255300	1.64055	0.99626	1.29329	1.59233	2.06084	1.8231	1.58845	1.72629	1.89072	1.68071	2.43419	1.69998	2.52697	3.29194	2.95858
ClG42_11g0118700	3.20949	3.32845	2.20403	1.63794	1.98716	1.10104	0.437246	0.665247	0.851719	1.26667	0.907122	0.989513	0.989834	1.39203	1.62363
ClG42_03g0133900	18.2817	18.2766	16.8177	9.50405	10.1572	9.51294	6.50214	7.87057	6.85265	5.59574	6.08252	5.86411	5.6902	4.79487	5.7345
ClG42_08g0091300	3.50434	3.1805	2.75821	2.07814	4.60423	4.35444	5.03071	5.83084	3.41757	4.48351	6.17631	2.68933	4.35762	5.84685	5.4084
ClG42_09g0147300	8.3181	8.03035	6.63144	2.47297	1.71643	2.48896	4.34741	5.42823	4.22903	10.4373	9.41995	10.6682	9.19061	8.82351	11.0272
ClG42_02g0224300	4.30042	6.70856	6.11901	13.9732	13.0974	14.2426	18.7745	17.914	17.2245	10.0401	14.6145	8.61071	4.97908	17.5406	8.79652
ClG42_07g0145300	2.44476	2.86386	3.57575	1.13987	1.27283	1.11939	0.817047	0.508159	0.50939	0.281549	0.316346	0.347965	0.173748	0.435469	0.187298
ClG42_02g0002100	9.82245	11.575	10.0282	4.00288	3.0275	3.07695	1.51898	0.986675	1.53243	0.823505	0.675819	0.622928	0.833065	0.526062	0.417837
ClG42_09g0029800	7.48093	9.24949	9.51314	1.30579	0.842037	1.26133	0.645102	1.04222	0.962581	1.52986	1.33814	1.33805	2.91951	1.96928	2.94239
ClG42_01g0227000	4.59357	5.39708	4.07911	3.23888	2.45623	2.11993	1.96322	1.40311	1.30904	0.660706	0.617246	0.855051	0.644062	0.776973	0.464186
ClG42_03g0049800	30.1054	34.228	31.2945	10.4575	10.5175	10.0847	7.51216	8.19559	6.79567	7.33157	7.41599	7.33304	11.8848	6.94632	8.79591
ClG42_08g0194000	1.28391	0.386657	0.906158	3.26494	2.93172	3.02954	0.697141	0.371202	1.56401	1.39456	1.5939	1.00021	1.41745	0.780973	0.641768
ClG42_01g0265900	9.64279	10.0016	10.0879	5.32694	4.85886	5.53829	6.92392	9.63016	5.99364	9.02289	9.23084	12.0039	13.3432	11.4892	14.4702
ClG42_07g0066200	1.55045	1.64717	3.34316	3.41593	2.03189	2.42682	1.24866	0.878352	1.36631	0.616972	0.604997	0.309749	0.307168	0.553433	0.343483
ClG42_02g0195100	3.33733	3.80678	2.73434	4.27075	5.1734	4.06247	3.95377	3.50869	3.57319	6.78276	5.32774	8.04152	8.17553	4.05958	7.95223
ClG42_11g0161300	5.79369	3.65201	5.57828	38.2059	38.8458	32.0815	90.2069	65.8563	70.5578	68.873	106.683	81.3946	48.2101	63.4308	43.3657
ClG42_02g0188900	1.49222	2.50823	2.14977	50.534	65.4917	57.7432	38.6103	39.8062	36.4432	38.2816	26.1088	36.7095	38.3143	27.4999	30.5898
ClG42_02g0050500	5.18088	4.18193	5.13121	15.8824	12.1051	14.0284	27.2781	28.0067	27.9374	40.6992	46.4899	47.9596	66.7805	50.2951	51.1554
ClG42_01g0038200	18.6587	15.7269	16.4178	6.23531	4.7529	5.71249	3.19949	3.64901	3.44583	3.87277	4.64117	3.81795	3.3442	4.04359	4.23871
ClG42_05g0284400	4.93202	6.56523	4.91819	24.6982	27.5449	25.9182	22.4795	24.5753	23.741	16.0039	15.6371	11.2782	5.39292	13.3666	8.36224
ClG42_11g0080400	12.8398	0.532051	0.350648	34.5441	0.668918	12.7267	3.29463	0.620839	1.86992	6.81635	11.1242	8.00958	10.3802	0.223327	21.0762
ClG42_04g0118500	1.17909	1.75314	1.8368	0.173887	0.144339	0.180695	0.076331	0.014852	0.036736	0.034844	0.013671	0.034188	0.104989	0	0.036407
ClG42_05g0158900	7.76952	7.49385	7.1993	5.66095	6.13863	6.49052	5.67018	5.52788	4.70003	2.72222	2.14598	3.31876	2.09775	2.27259	1.55519
ClG42_02g0010300	3.91026	3.57197	4.82398	2.49463	2.98754	2.99174	1.91498	1.64351	2.49463	1.44627	1.21363	1.29626	1.04642	1.2419	0.971963
ClG42_03g0106600	12.6889	12.3989	12.9673	15.0491	19.0724	17.5897	17.8125	15.9025	13.4446	21.2673	19.1311	19.5273	23.2095	23.8208	26.9493
ClG42_06g0188300	29.4039	26.3498	28.357	17.3393	17.2833	17.4936	14.2327	11.5121	13.8858	8.36712	10.04	10.0894	7.14334	7.66656	6.78414
ClG42_02g0191300	92.2956	105.112	95.6985	99.2392	88.522	95.922	70.2096	70.2097	70.5917	45.7041	45.9558	49.5728	27.6475	32.9629	31.6791
ClG42_05g0161200	62.8504	65.0967	61.2684	32.6127	32.9331	32.0055	23.1657	24.9871	25.2759	18.1184	16.2863	16.2416	18.8644	17.6292	15.623
ClG42_04g0066100	15.6611	17.6905	15.0932	4.49348	4.12774	4.1165	4.84409	3.58801	2.46684	5.44058	6.61427	6.58579	8.31688	5.58059	9.29029
ClG42_05g0093300	39.4673	34.1153	35.2528	46.7717	43.8669	34.0738	18.7404	14.2277	17.5841	9.80362	10.7005	7.36474	5.22415	9.92035	5.78035
ClG42_03g0104600	3.45015	3.21127	3.49233	2.90327	2.88186	1.9685	8.96379	8.32515	6.50723	17.2637	19.4673	18.7896	26.1943	22.0959	31.9806
ClG42_03g0159100	26.9463	29.4304	25.4461	40.4652	46.442	44.544	37.7062	32.8346	40.2479	35.7111	40.2627	44.6278	44.9253	33.0894	39.0024
ClG42_11g0192900	108.756	130.526	117.96	17.6949	16.4386	16.6651	8.73129	9.08862	6.60615	4.02614	4.07764	3.73731	3.65779	3.66749	2.4093
ClG42_07g0034300	24.37	24.2982	23.2922	13.985	13.3084	14.9548	9.92398	7.81928	9.1632	7.20875	5.47136	6.16996	6.83272	5.85275	6.37903
ClG42_07g0128300	34.1293	37.4578	33.1805	28.451	24.0553	26.4897	24.4418	22.7914	23.0505	17.1156	16.5562	16.5349	12.0114	13.4361	12.5472
ClG42_06g0008000	32.9874	32.4121	30.0809	6.83268	6.40711	6.60508	2.19192	2.7903	2.62305	2.41878	2.10898	2.83699	4.14604	1.89297	3.49659
ClG42_01g0199300	38.7739	38.5968	39.786	87.6002	88.2866	88.7504	96.9053	101.44	84.2469	84.9183	89.2977	84.9302	94.3335	113.232	104.464
ClG42_07g0091900	379.355	395.887	415.395	209.324	149.664	194.908	250.935	261.26	279.602	444.316	490.74	474.371	466.142	387.94	416.031
ClG42_05g0002100	7.94008	9.01788	8.49325	2.79891	2.76862	2.71755	2.14236	2.41728	2.21894	1.70434	1.8057	1.83944	2.49534	1.74232	1.9084
ClG42_05g0031900	1.45671	2.0899	1.90555	5.2805	3.40967	4.12228	4.97882	4.25913	6.29303	5.57245	5.55816	4.77954	6.86325	8.32927	8.65242
ClG42_02g0206300	0.357452	0.812403	0.581973	2.23332	2.77039	2.66414	1.81014	1.93888	1.10319	1.18508	1.64642	0.850134	1.77715	1.79286	1.72267
ClG42_01g0228600	4.34159	5.69877	5.68502	0.773025	0.753336	1.26919	0.788434	1.45138	0.592824	2.4276	1.72086	1.91965	4.77566	3.05043	4.56245
ClG42_01g0041500	11.8856	10.0774	8.18171	6.38324	5.45666	5.63783	3.67882	2.48856	3.74318	2.98047	2.32126	2.00393	4.53906	2.58473	3.09644
ClG42_05g0214100	38.6484	42.506	34.6869	7.57235	5.69529	8.77482	2.07585	2.24337	2.16476	1.53236	1.14909	1.36105	0.372559	0.683525	0.756248
ClG42_02g0158100	4.3658	3.97668	5.07404	1.89986	1.32072	1.48171	0.804483	1.18558	1.19641	0.561421	0.810755	0.587608	0.796222	0.447401	0.687903
ClG42_03g0063000	21.0156	23.2678	24.5774	14.4726	13.1332	12.7488	8.52368	10.248	8.29721	6.23202	6.06804	7.03309	4.64698	5.30929	3.49223
ClG42_10g0206900	0.195077	0.0764	0.338677	1.90427	1.90559	1.25022	2.57566	1.48277	1.40873	3.02977	1.81972	2.81939	2.95691	2.76513	3.6227
ClG42_05g0248200	39.1003	44.5887	39.7416	60.9598	53.7291	61.1422	69.0892	75.6366	67.132	81.5316	84.6921	90.3541	87.7447	74.9693	91.1646
ClG42_07g0156800	52.929	54.8582	54.748	46.5982	46.8969	49.8184	43.2383	42.9437	40.4712	27.7867	28.923	29.507	20.9543	21.5571	20.6149
ClG42_01g0048300	10.18	7.90681	10.1123	3.93625	5.61113	5.49028	4.15386	3.9869	4.29184	3.98582	3.50958	2.73224	3.03776	2.95765	2.99163
ClG42_10g0147300	2.8573	2.88887	2.64874	1.12934	1.37101	0.703919	1.0439	1.37948	1.12893	0.949789	0.59407	0.641049	1.14214	0.920816	0.828897
ClG42_06g0124200	150.994	142.171	129.423	79.2084	81.3749	73.9184	57.0089	67.519	60.8702	45.3195	43.5761	36.2892	23.7951	32.4617	27.2304
ClG42_01g0172100	55.5011	48.9768	40.7892	26.4524	28.3029	37.1616	14.2428	13.3479	15.8507	18.1715	16.4322	18.9856	9.44	8.84794	11.7646
ClG42_01g0224600	21.6584	24.1705	22.187	14.6447	15.1977	15.0356	20.3818	17.5826	19.2732	23.4137	26.366	28.0777	38.422	27.3434	32.8518
ClG42_08g0124200	10.9612	8.67217	8.12944	6.34218	8.33418	4.7331	4.8105	7.50147	5.80101	8.40254	7.6797	8.1325	16.1904	12.4839	14.6954
ClG42_09g0003000	34.2713	30.9564	29.5687	49.3021	64.5324	53.0865	92.6715	97.0807	81.535	93.3355	99.9037	93.7359	82.9714	89.9541	95.9851
ClG42_04g0109400	19.2855	22.6764	19.024	23.8091	31.1815	29.6952	47.208	45.7575	51.2195	68.0454	64.5604	70.4674	82.2114	77.4848	84.6879
ClG42_08g0193200	3.2399	3.12957	2.64341	3.6209	2.66578	2.74089	2.67106	3.13198	2.88478	4.12004	3.70449	3.9771	6.51662	4.10581	5.57097
ClG42_04g0037700	18.9685	22.1898	21.2302	90.4023	76.9772	67.6861	122.178	147.014	123.293	126.387	123.538	104.933	93.6695	157.407	130.298
ClG42_02g0200300	31.0225	27.4365	27.0205	40.6964	51.7954	42.7311	59.0156	73.1147	56.0502	68.1149	69.3211	62.4162	94.5187	96.1915	101.881
ClG42_11g0060900	27.319	29.1067	25.3958	8.11563	6.31733	6.77743	5.19341	4.88706	5.00177	4.30752	3.4796	3.96945	6.51515	3.8088	4.72475
ClG42_09g0039400	12.1792	13.3922	13.1717	13.2431	12.7573	13.9671	17.4676	15.4724	15.8414	22.0704	22.5891	19.418	23.0449	24.5217	23.4455
ClG42_01g0264500	13.6964	12.5597	11.7149	6.55233	6.56656	7.24359	3.3276	2.6168	3.91262	2.32646	2.35559	2.88456	2.5796	2.57787	1.95023
ClG42_07g0134500	11.1592	8.84237	7.58941	6.28208	5.6954	4.60154	3.06555	2.86431	2.59541	1.22038	1.13827	0.725693	1.18766	0.969929	1.38182
ClG42_11g0124700	29.4186	31.2853	32.3173	11.3313	12.2476	11.7594	9.44865	10.3155	8.44752	11.7818	14.5674	13.6419	21.8119	14.8675	17.1204
ClG42_09g0070400	2.87777	2.66251	2.89143	2.44023	3.01972	2.69139	3.01939	3.58385	3.57608	3.34941	3.43015	3.46143	4.59365	4.56545	5.2338
ClG42_01g0002900	1.6697	0.978735	1.3818	1.4087	1.4426	1.74017	2.50345	2.52426	2.14048	3.57881	3.82178	3.18879	4.25434	3.98567	3.94066
ClG42_09g0004800	0.211497	0.366819	0.305355	0.604798	0.740798	0.965597	0.381648	0.3965	0.427728	0.237283	0.209942	0.258197	0.149052	0.399702	0.434056
ClG42_04g0035700	2081.67	2217.29	2125.34	601.772	768.636	643.814	390.225	399.384	368.401	458.041	466.709	507.088	681.417	525.771	585.29
ClG42_07g0169000	27.8395	28.8681	26.2595	18.5498	16.6717	19.3184	14.3637	12.0791	13.9648	8.54484	8.63058	7.62348	6.99892	6.57578	5.77763
ClG42_07g0043900	11.7521	13.204	10.6057	13.1832	9.78128	10.8615	23.1508	19.0922	23.2122	35.139	34.4451	38.4772	43.872	37.4689	43.7085
ClG42_01g0108400	3.41685	4.47953	3.62977	1.29366	1.94604	1.48155	1.58577	1.31488	1.35878	1.26762	1.07514	0.909535	0.742029	0.435158	0.570748
ClG42_04g0071000	34.3446	24.3579	25.627	17.4983	20.0049	14.4691	12.8116	11.1243	14.4851	5.44185	4.31711	4.75862	6.45441	2.76129	2.74955
ClG42_01g0002600	59.1513	92.2211	89.7948	83.9365	56.8607	69.9819	51.3651	47.98	51.3161	29.4768	28.3924	26.9619	25.5585	26.5907	21.4811
ClG42_05g0113400	49.2863	50.1485	46.8889	24.2639	22.3833	23.6991	20.1527	21.4377	20.1088	20.5568	19.0392	17.9831	11.9624	19.4046	12.5352
ClG42_09g0111100	0.822938	1.86036	1.24665	0.065889	0.278435	0.170841	0.109068	0.041538	0.042134	0.068521	0.037345	0	0	0.037918	0.023161
ClG42_10g0185400	8.69478	7.26985	8.83363	2.47362	3.4564	3.68025	3.25914	4.79859	2.09027	6.61399	7.33265	11.0348	12.6247	10.1851	9.92605
ClG42_03g0010600	1.93074	2.12166	1.70551	2.93169	2.93911	2.80045	4.85288	5.00333	4.18781	5.27983	5.71055	6.54796	12.0725	8.66818	11.4999
ClG42_05g0079200	19.4801	18.6882	20.379	10.4145	9.18517	10.4591	7.92519	6.37541	6.8208	5.02322	5.51349	5.83311	6.83156	4.31587	5.77616
ClG42_05g0111800	1.22252	0.991735	1.19494	3.20298	2.89228	3.70277	3.04838	4.3633	5.1516	4.5514	3.87597	5.50444	1.85285	2.25373	1.7175
ClG42_04g0134100	32.3871	36.6365	34.3664	19.8202	16.8567	21.0954	16.2032	16.0865	14.4316	12.5276	12.9218	13.0104	8.16838	8.8334	7.29733
ClG42_08g0188100	3.00836	2.66714	2.81678	0.973294	0.908065	0.930607	0.880269	0.799691	0.925685	0.55463	0.754968	0.774426	1.08792	0.709885	0.582802
ClG42_11g0128700	29.1137	39.0559	33.4319	46.3995	44.521	45.8793	63.1711	54.337	57.0711	53.2299	56.5859	52.0164	54.4604	54.2938	50.7736
ClG42_03g0081300	11.7496	13.7913	13.1916	8.44532	8.67003	7.47653	6.00211	4.65456	4.94081	4.38728	4.02112	3.53366	3.82375	3.30963	2.18634
ClG42_08g0052100	36.8959	41.2655	41.5247	18.3175	16.6259	16.4239	11.1251	11.696	11.3444	8.23761	7.83979	8.38524	11.5859	7.09504	9.07507
ClG42_06g0143700	78.1214	100.715	90.1274	40.0853	29.5684	34.6966	94.4476	84.5356	65.4224	183.043	178.756	234.131	256.45	193.989	211.333
ClG42_05g0260400	4.50327	4.26702	4.1909	4.0679	3.45439	3.49179	5.72209	5.14451	4.87177	6.32395	6.96208	7.06934	9.88238	8.41136	8.97096
ClG42_10g0152000	285.026	302.308	320.582	439.385	381.36	428.897	312.372	284.864	290.818	215.121	216.003	205.28	208.753	171.621	175.555
ClG42_03g0177200	159.375	175.876	167.478	207.749	208.387	200.01	236.049	231.229	220.252	229.46	222.634	240.561	227.821	206.078	224.16
ClG42_05g0014900	16.9669	19.0701	18.0911	7.3882	5.96581	6.4978	3.94135	3.61397	6.27686	1.93556	2.68043	2.28024	2.10788	1.93017	1.3748
ClG42_07g0115500	16.2121	20.9274	21.2477	14.121	13.8104	13.3792	7.57548	8.31875	8.06191	4.58444	5.36727	4.77627	4.33863	3.7979	3.97603
ClG42_11g0185400	6.80059	5.94875	6.22694	6.52935	6.24359	7.30234	8.25774	9.75309	8.09814	7.83237	8.20093	8.23574	11.3215	10.0218	12.544
ClG42_11g0187300	6.06301	5.44386	5.45102	1.57394	1.42447	1.4923	2.10331	1.64255	1.9709	1.91398	1.83654	1.68907	1.31236	1.5566	1.56004
ClG42_01g0180700	49.8343	48.8261	43.3345	117.42	124.072	102.36	190.611	252.415	228.104	231.653	207.679	185.112	197.198	265.595	218.836
ClG42_02g0150800	9.5114	9.1939	7.89045	2.0879	2.25661	1.63533	0.922374	1.72926	0.787743	1.63267	1.69143	1.37365	1.98008	1.30571	0.708424
ClG42_10g0210100	40.7317	45.5483	46.2362	56.306	45.8356	52.5353	65.5604	60.1819	58.6977	80.5115	88.6168	103.771	118.105	81.0464	118.56
ClG42_05g0185700	3.7075	2.71555	1.85352	10.8892	10.254	11.865	14.075	13.2458	10.7328	15.5227	15.3484	19.2888	27.0784	19.3311	21.6801
ClG42_10g0161600	19.7369	21.6533	22.1031	6.85705	7.18958	6.45983	3.48666	3.86551	3.73994	2.13563	1.86592	1.77091	2.21224	1.87658	1.76528
ClG42_06g0058000	82.9211	85.948	83.1472	83.8833	81.0823	77.8703	62.6439	49.1978	53.6133	45.8194	41.7354	50.0807	28.9522	29.4167	31.4471
ClG42_01g0078800	0.776655	0.79158	0.714014	0.402921	0.329966	0.373974	0.478466	0.319362	0.231824	0.648703	0.587921	0.586086	2.16081	0.798145	1.50955
ClG42_10g0040500	96.6069	52.7737	62.2546	130.481	148.514	144.509	255.722	225.228	262.104	506.479	462.445	455.969	387.476	855.033	574.627
ClG42_09g0198700	13.3772	14.1049	12.8474	6.0616	7.9346	7.36694	5.26277	4.30107	3.4827	4.79865	5.90971	3.89187	5.63811	5.82913	5.78736
ClG42_03g0032300	1.43252	1.25092	1.56431	1.1092	1.50708	0.87705	0.875452	1.46919	1.5402	0.651028	0.442672	0.315927	0.399539	0.318576	0.715743
ClG42_05g0192100	14.7023	16.4807	18.7088	8.85988	6.45226	6.35287	4.99181	4.68699	6.59445	3.14937	2.80514	2.46889	2.76481	2.3835	2.30438
ClG42_02g0124200	16.2179	15.1209	15.3744	2.79887	4.47962	3.03545	1.89215	1.60913	1.42864	1.46443	1.22172	1.37198	1.20967	0.936664	1.766
ClG42_09g0222500	4.58637	3.58845	4.74594	1.42598	2.10533	1.72787	0.870551	1.22847	1.54796	0.643647	1.17342	1.11257	1.20278	0.900733	1.28498
ClG42_05g0217200	4.55377	3.21213	4.36248	6.91349	5.83021	7.26102	3.5879	3.82743	5.14149	1.91002	1.83063	1.85333	1.81024	1.1248	1.33065
ClG42_02g0245700	5.73662	6.09312	4.95793	3.31572	4.90552	5.15329	8.79326	8.39844	6.83827	9.55584	13.5977	12.7512	6.20235	10.7031	8.51299
ClG42_01g0135500	34.927	29.0203	35.6268	26.3732	25.0701	19.6658	20.9368	28.4417	23.3237	32.6673	30.4442	28.8659	45.7402	42.5937	47.0725
ClG42_01g0215300	48.4276	50.4255	49.2981	86.338	86.9241	91.9178	100.541	97.3982	95.6731	110.381	105.928	98.263	138.202	115.745	119.05
ClG42_02g0054600	67.3974	70.1537	68.6292	34.6201	33.4931	33.4921	19.0238	20.185	20.4038	14.5602	16.0175	14.7951	17.4992	11.9803	13.9908
ClG42_09g0090700	4.32125	5.36476	4.51646	1.03289	1.2651	1.20224	1.75555	1.66641	1.15465	2.2316	2.40315	2.72186	4.72431	2.24529	3.75781
ClG42_08g0102100	40.9355	42.6682	39.3133	20.0375	23.1867	24.597	32.6514	31.6139	28.1647	41.4919	43.2612	44.2533	55.6576	44.3208	52.9962
ClG42_01g0178500	0.376281	0.092277	0.120494	1.08712	2.0151	1.63865	0.462698	1.08772	0.924111	0.970078	0.834445	1.34661	0.965473	1.14945	1.48293
ClG42_05g0046400	30.0731	29.9347	31.6776	18.1781	13.3244	16.7581	13.5862	14.6097	14.5644	14.9627	11.4465	12.3649	9.37284	8.64906	9.22523
ClG42_08g0149800	7.14249	7.83235	11.1187	25.0357	22.6447	22.3716	24.4786	24.7617	27.7643	20.2083	21.6627	16.8367	17.1234	20.7602	14.7862
ClG42_05g0123900	1.55906	1.41828	1.46834	0.410475	0.339448	0.241793	0.248897	0.40725	0.268008	0.467469	0.288488	0.449175	0.446712	0.336363	0.532327
ClG42_07g0145400	41.7018	39.7701	38.8955	29.1211	28.4288	27.4393	20.0995	17.5574	19.2559	15.3787	14.6702	11.2489	12.168	10.8426	11.3959
ClG42_11g0163200	19.2409	21.3477	19.1232	7.20236	7.98269	8.38085	8.83723	10.0629	8.07287	12.2161	14.03	16.3096	23.9917	14.4111	20.2585
ClG42_11g0200200	45.2329	36.5041	48.7833	50.3573	61.0011	51.1933	35.6783	29.8023	44.0043	25.4007	18.939	20.7322	20.4023	14.6473	17.2503
ClG42_11g0073700	183.338	166.734	160.736	616.999	707.484	635.984	915.886	981.842	986.758	1131.79	1060.49	1071.57	1393.49	1501.85	1458.93
ClG42_04g0091100	0.909944	0.903089	0.772627	1.35826	1.50675	1.83307	1.77959	2.17847	1.18501	1.8508	1.77509	2.12323	2.21457	1.7683	3.04312
ClG42_01g0250400	6.02269	5.75563	6.09738	40.8055	66.9245	58.6917	51.0524	43.1406	52.9592	48.3569	62.3766	42.2002	21.0645	32.1344	25.0029
ClG42_03g0154600	0.494221	0.591983	0.470318	2.33812	2.32539	2.54824	5.18229	6.51557	6.8307	5.97511	7.06226	5.02876	4.28684	8.84041	4.3723
ClG42_10g0089000	23.814	22.7211	25.1232	5.6763	6.17956	5.06525	1.87264	4.32869	3.64719	1.37031	2.24889	1.80304	2.20551	0.978021	1.20586
ClG42_06g0080800	7.14015	7.66485	8.41238	5.38316	3.34608	4.93801	3.75924	4.2285	3.36948	3.06393	2.54521	2.19639	3.53002	3.14046	3.5542
ClG42_07g0005800	13.2674	11.0298	12.2289	13.902	11.6807	11.523	8.30789	7.88166	9.27092	5.00037	5.25824	5.37581	8.15317	4.19065	6.39352
ClG42_06g0039700	38.7933	38.7237	37.9754	19.8902	20.7812	18.8003	12.8663	12.8292	11.8928	8.03104	7.95568	8.19533	7.32823	7.77849	6.45491
ClG42_02g0193800	19.4213	18.2379	18.863	7.33686	7.66355	7.07858	5.01834	3.75514	4.51506	2.01841	1.85824	2.49952	2.41378	1.32145	2.65448
ClG42_01g0117500	1.78344	1.69417	1.64344	2.06473	2.82343	2.79838	4.0576	4.34636	3.4138	3.96119	3.80635	5.31884	5.59587	3.77369	5.24257
ClG42_02g0220900	281.31	262.366	262.593	49.0844	56.8024	47.3942	33.6517	33.829	29.6051	58.3898	60.0598	75.7707	42.4214	34.705	50.0281
NewGene_295	0.615155	1.20578	1.01981	0.587164	0.505758	0.326837	0.801568	0.817693	1.08825	0.938206	1.85916	1.33387	0.669947	1.50463	1.77746
ClG42_07g0005300	1.02424	1.65	2.79386	0.41189	0.431702	1.0529	0.609928	0.495675	0.31384	1.65039	0.95143	0.865771	3.97544	2.38479	3.67075
ClG42_11g0140800	12.9948	11.3759	13.465	10.4401	10.5746	8.97613	28.4766	29.8833	22.4595	35.3902	33.8715	33.3183	29.0767	50.2425	28.7829
ClG42_01g0107900	14.5013	15.6978	15.7193	4.56424	4.84008	4.45799	2.59029	3.01991	2.39668	2.67388	2.98871	3.35436	6.32846	4.1942	6.38809
ClG42_04g0095900	0.046839	0	0.017706	0.117961	0.498949	0.119394	0.13951	0.144995	0.094306	0.47501	0.675518	0.444413	0.60583	1.49962	1.8198
NewGene_745	2.9955	3.53608	3.15383	0.669692	0.42345	0.502384	0.582077	0.539035	0.321595	0.354024	0.184083	0.46071	0.162115	0.370673	0.42617
ClG42_10g0174300	30.8321	25.9468	24.0856	3.31794	3.77887	3.51099	4.41892	3.76214	3.97735	5.1965	6.68615	8.35834	5.26932	4.31706	3.98822
NewGene_749	12.2657	15.7131	12.0761	1.77266	1.69224	2.35681	1.24014	1.45375	1.59851	2.77023	3.26215	4.03215	1.92521	2.04091	3.2104
ClG42_03g0142600	1.23627	1.50921	1.52948	1.03536	0.686673	1.03723	0.490004	0.718676	0.703995	0.466265	0.6257	0.361283	0.611767	0.57385	0.818225
ClG42_10g0220300	0.142786	0.143565	0.254448	0.125334	0.346486	0.22725	0.26161	0.292204	0.311619	0.477137	0.28781	0.425939	0.405404	0.289214	0.339512
ClG42_11g0159000	62.8052	62.2202	58.8312	32.7087	37.3141	29.5492	37.6839	41.8002	41.2801	55.7997	55.8354	53.27	100.126	84.036	112.634
ClG42_02g0004200	11.3794	7.58574	9.77492	16.065	18.595	12.0158	11.4183	9.86555	17.3707	9.85968	8.98713	5.79641	6.77445	7.69828	7.11391
ClG42_01g0017000	17.0968	19.0393	16.9554	18.9261	19.3173	20.4766	20.2785	22.2595	20.4547	20.4256	19.3127	23.121	27.0943	23.699	27.3866
ClG42_01g0056000	25.7315	25.2734	26.8704	35.8953	35.8584	36.2346	44.8046	47.9077	45.2333	67.4086	62.83	72.0633	64.1999	57.5767	61.4697
ClG42_03g0023400	9.55009	8.46819	9.80687	9.77685	12.4673	11.0947	9.59166	10.5281	9.7409	11.042	12.0836	9.77622	15.7069	17.2612	16.2611
ClG42_01g0192000	5.32792	4.56164	4.43235	2.46132	2.20835	2.554	1.7248	1.08642	1.48698	1.19432	0.681632	1.23366	1.16596	1.10916	0.551814
ClG42_01g0208200	9.9881	9.15733	12.9117	2.12895	0.818211	0.755284	1.46101	1.55234	1.24518	2.07562	1.5364	2.25449	5.0428	1.52156	2.10797
ClG42_03g0164400	6.75905	6.34066	7.77478	19.5661	18.2038	21.1807	12.5314	11.0036	13.7879	9.33618	8.41535	7.52553	7.89646	3.54895	5.30926
ClG42_06g0164000	6.32175	6.1169	5.57754	9.45823	10.2872	10.897	12.5214	12.0078	12.0507	16.32	15.6661	16.4047	23.4835	16.9644	21.0437
ClG42_08g0094800	91.8652	81.4273	79.8091	20.1002	22.7094	19.3806	15.6892	12.1101	11.2303	10.2189	10.5728	10.5169	12.5822	7.78169	8.92796
ClG42_02g0236500	24.8919	24.3978	23.8369	15.4258	15.0396	12.6371	16.504	17.888	17.6757	21.493	21.5933	20.9306	31.4065	19.4268	27.9114
ClG42_10g0060000	21.9424	26.1288	24.7565	14.1161	15.4131	13.3914	8.73537	7.00096	6.67885	5.82186	5.11741	6.18842	3.22354	2.73875	2.44233
ClG42_05g0273000	7.30185	7.35929	7.84902	73.2332	72.9851	91.4044	43.3389	41.2458	34.15	13.2017	12.6382	11.9137	7.22889	8.9966	7.16235
ClG42_07g0030200	13.9372	12.1566	13.9613	4.48784	4.10072	4.63338	4.1482	2.91071	2.92198	2.85553	3.75796	2.89287	3.86604	1.97056	2.96181
ClG42_06g0102800	24.0754	21.8873	21.3198	13.6073	15.5469	12.3194	16.2505	17.1762	19.456	18.6909	18.9581	19.0329	32.0552	19.2725	24.6625
ClG42_06g0148200	33.2923	35.8997	35.9198	29.2839	19.3252	27.9874	20.5462	17.3956	19.3395	9.92149	11.442	8.76399	6.29374	8.67242	4.96561
ClG42_06g0043400	143.996	155.328	157.659	209.355	196.821	203.182	278.201	273.991	267.939	298.911	366.023	334.295	345.157	299.49	280.41
ClG42_05g0189700	1.63907	1.59775	1.34019	1.28648	0.815931	1.13091	0.639356	0.692702	0.917229	1.14948	1.15196	1.43174	2.90601	1.74773	2.07129
ClG42_11g0152600	57.0583	62.5188	61.392	46.8983	51.0698	49.2718	40.6753	34.5364	38.3524	30.2227	26.725	31.9139	25.4733	18.9837	21.7547
ClG42_09g0174400	37.2666	37.6104	34.9222	13.4778	13.1828	10.3881	8.61831	7.92038	7.98111	4.9718	4.60244	3.99332	3.6116	4.51088	4.41688
ClG42_09g0003700	5.81905	6.22306	4.74511	5.7083	5.14008	5.46915	3.78905	4.1028	3.79988	2.38771	2.19436	1.83183	2.27337	2.05204	2.19803
ClG42_09g0135400	1.27455	0.901264	0.979638	1.72708	1.89135	1.49976	1.34554	1.79351	1.21443	1.01767	1.26655	1.52405	1.04883	1.67237	1.34591
ClG42_09g0049600	6.48404	7.39733	5.79553	7.85476	6.84542	7.25954	6.89737	7.44074	7.07507	11.7294	11.6564	11.7484	16.0257	13.9219	17.9279
ClG42_10g0206200	15.6042	15.9891	15.3715	12.3875	11.0248	13.1199	9.55973	9.41908	9.02793	6.43654	6.31785	7.75949	5.97452	4.93891	5.36795
ClG42_05g0096500	23.0171	28.1831	23.8957	9.65657	12.5794	10.5955	7.19695	8.61682	7.86533	3.79743	4.0189	2.8571	3.76042	3.03481	2.94061
ClG42_04g0132400	5.99959	5.16967	5.8842	6.66107	6.1798	8.0376	10.4357	9.01237	9.77553	9.51816	9.47019	10.1256	7.79494	8.35949	9.05016
ClG42_01g0262200	58.3533	59.1114	56.7217	94.6185	101.824	104.084	105.519	116.687	110.832	91.8178	93.562	72.691	63.178	75.2403	66.8289
ClG42_03g0014900	9.08508	10.4967	9.61637	14.244	20.849	18.9874	24.0299	21.2773	15.7285	33.2458	35.2059	45.739	41.9657	29.647	36.28
ClG42_06g0160200	7.30018	8.57517	8.34239	1.35813	2.15982	1.99461	1.87844	1.63318	1.74449	1.21261	0.737099	0.866755	0.883076	1.0797	0.72556
ClG42_11g0059900	0.182866	0.110765	0.119286	0.119986	0.198738	0.261987	0.180561	0.201371	0.306021	0.188746	0.142887	0.258525	0.303947	0.220666	0.232716
ClG42_05g0129800	53.5159	64.9462	57.3951	25.7954	24.2315	27.5426	15.3584	16.9953	16.6646	12.1283	11.705	11.891	11.0881	8.80573	9.74057
ClG42_07g0000300	262.769	158.537	227.083	153.177	147.417	121.185	89.3328	82.6926	101.922	60.9502	58.4023	49.5203	34.1208	41.3822	34.7513
ClG42_09g0137800	22.385	20.8172	23.8792	14.4122	14.7614	15.0619	18.1121	20.3747	18.5695	20.6634	23.0819	23.78	29.908	24.8164	30.2329
ClG42_07g0136400	1.87082	2.12379	1.99022	1.14016	0.975379	0.972022	0.636449	0.884512	1.28236	0.503335	0.417615	0.26231	0.515295	0.424984	0.473538
ClG42_02g0040800	46.3319	48.1165	46.6537	88.7176	91.3596	79.1077	241.078	240.832	278.648	238.871	269.015	221.732	242.215	257.157	250.651
ClG42_01g0138100	5.9648	4.47854	5.22516	1.87481	2.47225	2.28706	1.49283	2.09695	3.62786	2.14441	2.37789	2.03201	1.73459	1.94499	1.16472
ClG42_02g0235400	0.491582	0.634487	0.478146	1.05333	0.965585	1.01361	1.14136	1.22076	0.876581	1.23135	1.15748	1.32734	1.79379	1.3534	1.49205
ClG42_10g0113600	15.4049	14.9008	15.7202	215.706	173.985	213.001	237.858	226.431	233.538	209.467	243.559	207.195	177.723	183.492	147.782
ClG42_09g0127200	1.27779	1.61742	1.15149	1.65045	1.24549	1.41091	1.44873	1.56194	1.41601	2.15242	1.42554	1.95062	4.30649	2.37287	2.68296
ClG42_02g0131000	56.0327	68.3731	66.0807	17.3683	17.7039	18.6535	29.8259	27.4011	24.5289	56.3714	56.8007	61.5362	69.4501	60.3044	60.3368
ClG42_05g0077300	7.54508	6.82344	8.11045	15.6725	14.4601	12.4843	26.313	28.684	28.4909	21.0709	25.7354	18.5281	23.5774	24.2347	23.2224
ClG42_07g0073700	15.6974	13.0802	14.2037	13.224	11.8277	10.251	4.70593	6.30119	5.45262	10.6891	6.94177	7.97723	2.90961	5.92023	2.48685
ClG42_01g0087100	10.9526	11.0095	10.6866	31.9275	40.9483	37.643	44.5536	45.6445	46.4537	22.1334	28.9638	17.7932	12.9255	22.3892	14.0656
ClG42_02g0093300	11.6114	10.9775	12.8434	3.3804	3.22599	3.12149	2.20187	2.07662	1.68554	2.23207	1.63164	2.58384	1.95509	2.15884	2.1874
ClG42_01g0009900	27.8651	28.6375	29.226	16.2209	17.0134	15.6809	20.4626	22.4364	17.7991	22.5176	23.2464	26.4363	40.3544	27.225	36.0645
ClG42_01g0084200	35.8035	36.7114	33.963	36.4021	38.7631	40.1771	44.9719	47.8743	44.268	59.4172	57.1411	57.2919	68.2352	63.3219	72.7639
ClG42_05g0143400	2.54771	2.18528	1.41784	2.57587	2.58841	1.7745	2.43922	2.04103	2.40614	3.47447	4.00273	3.15704	5.95097	2.25497	2.65659
ClG42_01g0113700	10.8449	11.9285	12.3242	7.79615	7.46235	8.44396	5.80021	5.85098	6.06768	4.1921	4.79323	4.11216	4.6629	4.1076	3.36111
ClG42_04g0040000	67.4109	72.8769	70.9637	36.8824	33.4956	33.4754	24.4129	24.7208	22.5295	32.1856	28.7853	35.4051	50.4806	35.3909	47.5862
ClG42_05g0266100	22.8333	16.5234	16.7406	60.5207	73.3313	59.2689	65.715	77.2618	83.2926	96.6527	82.2816	71.8559	108.686	89.219	126.709
ClG42_05g0026100	0.285652	0.07912	0.562906	5.51479	9.0059	5.8235	32.5725	22.2223	22.487	39.4777	53.3133	40.2731	26.3849	65.0615	59.1129
ClG42_07g0021100	28.586	26.7139	28.1298	36.4023	36.6737	36.1195	35.3989	42.7272	37.4068	39.2731	40.0038	38.3534	52.8159	44.9584	52.9727
ClG42_01g0104100	5.5124	6.47296	6.35915	3.17668	3.38857	3.31294	3.42094	4.01913	5.5208	6.28496	5.98841	6.79492	3.91756	4.7108	3.61336
ClG42_11g0174400	64.3058	60.7672	67.17	37.8592	37.0211	36.0427	26.3908	23.4174	25.8319	20.0097	19.8747	17.2544	16.9458	16.8311	16.9623
ClG42_06g0158000	20.7886	17.9774	18.898	10.2654	10.1872	8.92548	5.72271	5.79512	5.30422	3.19665	4.99181	2.93134	3.22655	3.57092	3.13862
ClG42_02g0137400	10.2553	13.2299	11.2935	4.91792	4.26248	5.14765	4.00211	3.61585	3.98994	5.01898	5.06326	5.17541	6.96002	5.37332	8.22583
ClG42_02g0108200	36.2689	36.4217	37.0177	26.9421	23.1061	22.1461	18.7584	17.0452	18.9096	12.7915	12.5828	11.2321	11.8675	8.82995	10.4415
ClG42_01g0061700	0.081351	0	0.09619	0.165047	0.141915	0.179816	0.736854	1.42676	0.407872	3.66443	2.8853	4.21336	4.16487	2.75702	4.76686
ClG42_05g0064200	9.00284	10.1554	9.71077	4.85775	5.66785	5.50673	3.92053	4.5114	3.9423	2.42091	2.69574	2.77086	3.89236	3.35816	3.16251
ClG42_06g0191000	3.58918	3.20451	3.00239	0.406195	0.949549	0.649988	1.07424	1.38838	0.962265	3.82092	3.80595	4.64486	7.51023	4.74695	9.13847
ClG42_01g0027400	0.39106	0.452318	0.392915	4.18909	4.20832	5.66331	4.15135	5.74304	4.0812	6.64643	6.093	7.19398	7.6622	8.53048	8.13616
ClG42_10g0212400	11.3739	9.03092	10.2211	18.3915	21.4366	19.6245	26.8384	28.266	33.907	61.1024	63.3057	51.5409	79.1176	45.182	52.9663
ClG42_05g0183000	23.619	26.6508	24.4953	36.4427	34.8475	35.3719	38.4933	43.1761	38.6984	36.9003	35.5042	37.8093	43.9258	33.348	42.5031
ClG42_03g0041600	51.9835	48.7433	51.2982	21.0425	21.1696	16.6327	11.7275	13.2822	14.2312	10.3384	11.3377	9.2314	16.1303	12.9516	13.7321
ClG42_06g0037700	5.90342	5.56703	4.54462	2.40567	1.88374	2.49925	1.53326	1.8929	1.72341	2.07792	2.05129	2.00942	4.12737	2.6844	3.75146
ClG42_08g0016100	11.9421	13.4884	12.7233	4.28529	3.65594	4.58021	2.18942	1.78763	2.39959	1.62845	1.32151	1.8772	0.887126	1.43612	1.15877
ClG42_09g0016100	31.1624	31.2151	29.9752	14.77	16.7606	13.6915	9.69603	9.8346	10.8877	14.5179	12.7696	16.3877	24.3446	19.0771	23.7858
ClG42_11g0071500	3.25373	3.81734	3.01413	1.02589	1.28674	0.747483	0.680617	1.21166	0.508199	1.26201	1.13378	1.08147	1.44584	1.50976	1.30572
ClG42_08g0113000	0.283177	0.700467	0.135843	8.59604	19.7893	14.7853	7.07583	7.84473	6.54636	12.8271	10.2273	12.8597	5.17991	5.75766	4.38398
ClG42_11g0153400	43.3311	48.7899	49.9597	21.1863	21.1936	18.2581	14.2167	13.9124	12.6137	12.1431	12.1886	11.7298	19.3166	13.3196	15.1302
ClG42_05g0192600	9.65936	10.4884	10.5431	3.1718	2.74631	3.3769	2.59824	3.49926	3.06604	5.93817	4.3931	5.16692	6.03319	3.90186	6.72326
ClG42_11g0169100	2.62819	2.13275	2.55064	0.576326	0.477817	0.550925	0.118577	0.130162	0.087808	0	0.015734	0.053177	0	0.045946	0.020626
ClG42_10g0205800	46.9932	56.416	50.4867	10.1649	19.4818	12.1021	5.74039	5.31734	6.61241	5.84704	5.36489	5.87661	3.92302	4.71734	4.08502
ClG42_11g0078100	0.888026	1.06144	0.916548	0.936034	1.31426	0.801976	1.70648	2.79363	1.8876	1.54501	0.820067	1.68222	1.21392	2.18166	1.70228
ClG42_01g0008900	13.2983	13.0641	14.4741	4.74325	4.78586	3.80329	2.28616	2.24392	2.38474	2.11295	2.17211	2.20204	2.81559	1.8107	2.5203
ClG42_01g0023400	31.9197	30.7066	34.4491	23.4145	21.7979	20.3279	14.0505	14.164	14.6738	9.18834	10.2009	8.87696	11.333	9.03605	9.27021
ClG42_05g0097900	71.0138	91.7448	80.4947	42.5891	35.3415	37.32	20.9117	21.5123	19.6973	9.66705	9.90102	9.98842	5.58197	8.46321	5.06121
ClG42_01g0202200	189.752	201.455	169.032	87.4511	101.11	103.93	137.144	143.944	125.051	206.343	204.004	277.049	229.759	175.588	199.21
ClG42_11g0077900	302.214	291.17	285.105	2172.84	2159.39	1999.87	2588.22	3171.95	3018.27	2170.28	2520.22	1703.16	1185.55	2880.51	1564.99
ClG42_02g0185100	24.1427	23.7028	23.0259	38.227	39.585	46.0327	56.7719	52.9268	50.1143	93.8282	85.6291	121.657	69.7163	71.9283	73.1377
ClG42_11g0209500	38.5213	40.5487	36.0135	50.0362	52.6304	54.3876	67.7436	70.6026	61.7732	90.2635	91.3532	100.917	106.529	81.4653	98.4148
NewGene_503	11.0906	10.6997	10.4071	4.79365	5.43503	5.23413	5.26169	5.30398	4.97928	7.20086	6.45932	6.67183	13.2046	8.80365	11.1344
ClG42_05g0211900	4.37781	2.80391	3.91729	6.30427	8.57799	10.1106	4.94434	4.4623	8.62423	2.00464	2.54036	2.23601	2.36578	1.88657	3.12102
ClG42_05g0044900	19.376	18.823	20.1936	28.198	26.9975	29.7351	23.1741	23.758	24.4351	13.0196	11.6839	11.1095	11.6523	10.8535	9.9949
ClG42_07g0137000	15.5721	13.4909	17.9954	11.0183	21.4813	12.0884	13.3332	8.92835	9.33374	7.45525	6.42705	7.758	9.4016	4.89063	5.64167
ClG42_08g0144700	14.218	17.8729	15.7022	8.74859	7.07859	8.03086	5.0179	5.83725	5.40949	4.02469	4.21523	2.99333	3.80202	3.56996	2.72391
ClG42_08g0180500	1.10061	0.65043	1.22382	2.03144	1.65416	1.74028	0.825833	1.98009	1.93426	2.24428	2.21042	1.51534	0.982532	1.44361	1.05277
ClG42_02g0060400	69.4875	68.4071	68.6829	223.319	287.852	258.616	389.279	364.484	331.686	328.995	330.851	289.421	230.156	388.794	275.255
ClG42_02g0197900	1.71793	1.21949	0.995123	1.18827	1.46686	0.927391	2.02302	2.43742	2.12926	3.6635	3.15219	3.34077	3.47227	4.12552	3.76014
ClG42_03g0053900	8.00733	8.56515	8.32987	65.5117	101.237	74.7167	113.1	117.462	80.2145	78.3515	103.734	69.9807	60.8755	108.222	86.326
ClG42_05g0289600	25.8594	27.3177	26.9795	24.5629	22.7964	25.2541	22.8811	22.4966	20.2051	13.001	14.5061	13.7096	8.3776	11.8018	9.4998
ClG42_11g0102800	0.825901	1.42393	1.06648	3.56562	3.40253	2.96324	4.20281	6.27384	7.29451	6.99325	7.33429	6.77571	6.91307	10.9069	6.70411
ClG42_05g0164000	37.6858	40.8114	34.4507	70.853	63.77	62.3051	49.3301	55.0914	49.4324	43.7467	38.5566	41.9195	49.3488	51.8497	57.1299
ClG42_11g0087200	0.801028	0.187495	0.526352	2.1032	2.83405	1.86976	1.02576	1.22853	1.93469	0.437995	0.912457	0.872493	0.960224	1.05618	0.912111
ClG42_06g0180100	8.1867	7.93605	9.11501	4.7718	5.60404	7.20423	11.5843	7.6167	8.43402	17.1373	18.4518	21.4501	21.9273	16.5936	19.5503
ClG42_06g0000200	4.96244	6.18078	5.99093	4.51328	2.54843	3.59097	2.19017	2.54888	3.33014	2.18756	1.36145	1.6387	2.19406	1.49999	1.73416
ClG42_10g0089700	9.06469	10.2234	9.2198	5.55028	5.695	6.3763	4.55381	4.45354	4.28756	2.07664	2.17278	1.89453	0.917492	1.73337	1.24514
ClG42_10g0025300	4.17872	5.01407	4.21074	3.2438	3.04934	3.14841	2.86644	2.73202	2.32805	0.985995	1.06535	1.09567	0.75831	0.655799	0.77188
ClG42_03g0089700	6.06182	6.60753	5.68493	2.01812	1.73458	1.60011	0.917517	1.2041	1.00046	1.02629	0.834892	0.985236	1.45386	1.33706	1.14419
ClG42_02g0045900	0.895703	0.562224	0.876278	1.56446	1.5494	1.40038	2.52523	2.53444	2.16916	3.02114	2.78851	3.06672	5.81733	2.85143	5.5227
ClG42_05g0163800	29.1399	30.0224	28.4653	19.5098	22.6047	22.7967	16.7172	14.2313	15.1248	10.8725	10.6679	11.6798	8.85438	8.07968	7.51633
ClG42_03g0146900	67.0893	75.4528	74.2002	28.2127	25.2426	26.8905	15.8391	15.4788	13.9999	16.4091	17.7466	18.7967	26.0209	17.2619	18.6438
ClG42_10g0134100	5.86775	5.6864	5.45632	3.93376	4.40705	3.79761	2.5265	3.30959	2.66673	2.0755	1.71083	1.53971	0.816282	1.5553	0.888811
ClG42_04g0088000	38.0704	37.6834	37.1073	24.6836	22.5917	24.3211	18.6306	19.7599	17.2758	14.3565	13.9027	12.9379	13.3334	12.3549	11.5648
ClG42_02g0148600	201.12	217.28	195.986	249.815	249.955	270.568	258.492	297.481	266.175	280.334	278.588	282.77	309.302	283.1	346.925
ClG42_03g0042400	19.1201	16.93	19.6254	15.4395	12.4913	13.3889	16.3029	16.985	13.5029	21.657	23.0165	29.4946	39.6755	25.7395	32.0997
ClG42_07g0119100	8.79099	8.84718	8.21007	13.8556	12.433	13.3521	14.8202	16.0037	14.1445	14.7005	14.1207	14.5714	17.9085	17.4992	19.7662
ClG42_10g0149700	0.558436	0.676911	0.337103	0.562338	0.722679	0.852624	0.855783	1.24605	1.68727	1.76415	1.52956	1.33839	0.863394	1.00086	1.01652
ClG42_04g0062500	1.99702	2.22628	2.63474	1.61523	1.71167	1.24731	1.62424	3.14207	1.93779	2.82332	3.439	3.04325	6.12577	5.04982	5.71285
ClG42_08g0135800	44.3631	44.0011	42.9462	69.0618	61.7971	71.0233	73.1242	73.7233	74.0139	63.3856	74.3503	69.4961	71.6021	69.136	67.8077
ClG42_08g0121200	23.7807	21.7019	23.118	23.4777	24.8384	22.8802	33.7015	36.6815	32.0721	49.3207	45.636	49.6662	62.8526	57.8138	61.8025
ClG42_02g0226600	30.2223	31.003	28.5559	19.6443	19.306	15.1452	9.89726	11.5342	9.82059	7.01571	5.87384	5.5732	6.11903	7.45671	7.26972
ClG42_07g0152200	1.15934	0.90696	1.41633	0.959269	1.57762	1.58028	1.63598	1.11453	1.57751	2.69273	2.26123	2.00856	1.5964	1.55705	1.81195
ClG42_10g0130300	11.5634	10.8507	12.2878	4.74462	4.00629	4.55011	3.43391	3.75207	3.58961	3.91076	3.73329	3.74367	6.2534	3.9522	5.53732
ClG42_08g0081100	0.165834	0.101802	0.274508	0.733037	0.988982	0.930299	0.915013	1.30377	0.752614	0.457635	0.592206	0.970473	1.34075	0.790638	1.1047
ClG42_05g0233400	30.3327	29.9483	28.2291	45.9743	50.7298	50.3306	56.6503	54.8398	55.4254	61.2337	59.5662	62.593	81.4789	68.1332	80.5551
ClG42_10g0174400	61.8125	63.3293	57.0528	26.4608	21.3109	24.7284	25.6363	22.7502	16.0607	41.3633	44.1284	58.4472	49.4161	32.806	37.1435
ClG42_02g0147800	3.2939	2.11384	2.89271	4.0453	4.98185	3.98596	5.56138	3.27943	5.58957	3.72653	3.91605	3.00967	4.14356	3.67866	4.9477
ClG42_06g0047700	13.1333	14.3671	13.1898	21.6455	28.3384	21.7703	25.4151	27.6547	19.6103	47.0152	43.9789	49.1674	47.6734	49.6405	45.939
ClG42_11g0068500	28.6111	34.7489	30.3543	68.2271	110.672	91.578	114.809	117.952	94.8004	164.097	145.404	136.015	126.065	152.938	138.28
ClG42_11g0159900	4.07267	3.65581	3.46402	1.62169	1.05149	1.94235	0.88706	0.782141	0.995132	0.488473	0.609353	0.633035	0.576686	0.809145	0.750724
ClG42_09g0053100	1.04291	0.665157	1.64241	3.90552	3.05756	3.0235	1.25206	0.951	1.86147	0.64606	0.930617	0.405997	0.641694	1.09238	1.97089
ClG42_05g0275500	67.0818	48.5328	54.6215	60.928	57.5536	61.8239	29.4127	34.4899	33.8534	100.058	65.4907	74.2943	43.9097	36.3544	35.5537
NewGene_421	1.9837	1.96888	2.33752	0.951353	0.825523	0.431596	0.591422	0.702947	0.508875	0.335656	0.332582	0.350001	0.233579	0.339585	0.129977
ClG42_01g0233000	4.5076	4.64371	4.23541	2.42533	1.83604	2.20431	2.37732	1.65144	2.30938	1.53799	1.33837	1.33026	2.11563	1.0341	0.776158
ClG42_05g0231800	0.666618	1.1614	0.998538	2.61653	2.02207	2.73539	1.29969	1.21154	1.10201	0.627688	0.543383	0.529098	0.406731	0.451209	0.32588
ClG42_05g0206200	0	0.01969	0	0.38145	0.329092	0.474982	0.250387	0.130795	0.13224	0.01693	0.033025	0.011523	0.041709	0	0
ClG42_05g0086200	6.57155	5.43138	7.8679	15.0023	11.9868	13.4	24.2571	19.1503	20.3721	34.8235	36.5502	35.2367	48.0739	44.0489	49.6332
ClG42_10g0143700	0.676439	0.832212	0.77968	0.500952	0.385086	0.352951	0.344327	0.131769	0.114326	0.059461	0.254677	0.029334	0.060685	0	0.14636
ClG42_04g0068100	2.39037	2.41802	2.61602	1.85226	2.12745	1.87826	1.53967	0.867313	1.22807	0.852601	0.454198	0.716998	0.572623	0.534865	0.381891
ClG42_09g0161500	9.5013	8.67114	10.6853	8.86449	8.5317	9.04701	6.44291	7.38353	7.26003	5.02973	5.85203	5.03887	3.07091	3.13613	4.46323
ClG42_03g0123700	0.797543	0.650401	0.618566	3.73243	5.29957	4.13225	3.64295	3.50272	2.21581	1.58946	2.18052	1.54365	0.885828	1.48237	1.4149
ClG42_01g0241200	1.7953	1.9951	2.25849	15.715	13.4254	10.3405	25.2427	29.7102	19.2415	28.7169	36.1815	26.4329	25.6795	42.3726	38.0445
ClG42_01g0170300	0.310124	0.121965	0.340353	0.965992	1.57673	1.11173	0.703508	0.868883	0.711424	0.42418	0.651595	0.519844	0.892348	0.740655	1.02402
ClG42_02g0214600	14.4614	17.0168	15.5309	7.5545	7.18977	7.23701	5.56048	4.40213	5.12329	4.12557	4.14573	4.97447	5.59897	4.11532	5.15272
ClG42_07g0046700	28.431	27.8027	29.5668	10.431	10.7393	9.65261	6.75831	6.28061	6.97051	4.80163	4.80317	6.06963	7.07651	3.8137	5.43382
ClG42_05g0075000	3.03483	2.95104	2.43941	5.74472	3.80471	5.82982	6.17204	3.41326	4.48268	6.85719	8.17099	8.3597	5.24873	7.41405	4.7457
ClG42_11g0114200	0.248068	0.295932	0.416088	1.31318	3.84724	1.21316	1.54094	2.67649	1.42303	0.833262	0.997327	1.15826	1.44484	1.81568	1.39808
ClG42_03g0146000	22.4239	24.3931	25.8233	26.836	22.1512	24.2328	41.9568	36.7024	37.0143	67.9753	74.0651	71.7385	98.3006	97.4285	103.928
ClG42_02g0082600	13.6398	11.2916	11.3207	4.47155	3.97669	3.49622	8.1305	8.58017	6.91253	9.68949	13.0096	6.6931	12.3417	13.9799	12.2598
ClG42_05g0115600	19.9173	20.1858	19.8313	144.512	289.158	139.19	60.2301	68.4711	171.007	61.5932	110.095	67.7245	18.2279	70.0417	33.3695
ClG42_01g0032600	13.172	13.1596	12.7535	4.05772	5.12139	3.52244	2.31116	1.78963	2.85415	2.34679	2.04149	1.66085	0.544535	0.856586	0.241004
ClG42_05g0029800	0	0	0	0.071672	0.454892	0.497586	1.43182	0.495454	0.700257	4.19597	3.24562	2.34271	3.74367	2.55322	4.27531
ClG42_05g0172300	14.6175	18.2093	16.5347	12.3546	12.9442	11.4123	10.8897	10.4934	9.25581	7.70071	8.02929	7.53892	6.00351	6.55279	5.18499
ClG42_02g0000900	38.0051	37.6078	42.3001	19.8337	21.0554	20.3605	14.6736	15.0383	15.1437	9.14153	8.73256	8.54552	8.82268	8.30546	9.03715
ClG42_04g0092200	5.40001	5.74666	5.60851	1.55507	2.40166	2.38424	1.82097	1.90887	1.50157	1.99055	1.7182	2.91318	4.53467	2.89145	3.81985
ClG42_05g0020600	9.73731	5.00164	6.03696	0.297605	0.54652	0.448841	1.61217	0.905592	0.769869	1.95849	2.79405	2.32439	0.842569	1.25362	0.874121
NewGene_1760	3.07559	2.88062	2.12086	0.672761	1.94029	1.03171	0.383887	0.629099	0.076748	0.147818	0	0.112677	0.119063	0.248557	0.484432
NewGene_1761	5.14442	6.18575	5.51558	1.08022	0.359362	0.242196	0.127424	0.568703	0.261865	0.168182	0.524633	0.433934	0.044085	0.923405	0.826751
ClG42_05g0239100(CPK1)	40.3738	47.0331	45.4241	111.323	101.571	110.91	108.255	110.536	109.412	78.56	74.8097	67.264	56.2584	70.2538	66.2404
ClG42_07g0100900	31.6083	34.6093	31.5629	54.2305	78.0924	68.4619	95.2567	97.3832	73.8882	147.525	138.861	157.557	161.608	146.357	160.909
ClG42_11g0181800	5.88929	7.43325	7.37863	4.94046	4.25087	5.43586	2.48314	2.24226	2.17106	1.73435	1.44476	1.52651	4.47995	1.98515	2.94274
ClG42_10g0122700	50.7655	49.9982	50.0755	28.3068	30.2418	31.642	21.0257	21.8238	24.8983	15.7896	16.8821	14.9248	12.5875	13.4188	10.9703
ClG42_01g0266400	3.94375	3.66919	4.06856	2.48087	2.5101	2.24188	2.81885	2.77066	2.46048	3.9504	4.03936	5.49854	5.16393	2.65999	3.12984
ClG42_01g0222300	8.63525	8.9693	8.86299	40.7292	43.7292	36.2344	123.228	116.99	117.816	131.046	144.049	138.425	123.538	117.177	140.436
ClG42_01g0155400	5.56822	5.81234	7.29504	3.33934	3.10044	3.2943	2.24714	2.62862	2.53806	1.25418	1.76774	1.74212	1.08951	1.05668	1.18512
ClG42_05g0224700	1.58331	2.24133	2.17403	2.78983	3.73152	3.32462	8.10376	7.12183	7.4318	18.5511	16.0177	16.085	10.3793	17.5058	12.4999
ClG42_07g0115900	22.2713	21.3937	19.8352	27.3871	21.9125	20.1822	34.6279	37.8086	35.9784	21.5236	18.4219	18.7116	14.7999	19.6446	11.7197
ClG42_06g0117400	1.04701	0.500512	0.641512	6.04146	5.68631	6.18632	5.33579	6.30734	5.41623	4.22292	3.63068	3.77485	4.82499	2.82081	4.04765
ClG42_03g0160200	1.27797	1.21736	1.36387	0.706403	0.251189	0.432761	0.389316	0.25357	0.368257	0.146791	0.125066	0	0.08466	0.068509	0.066976
ClG42_10g0008400	3.61472	2.62142	2.87151	2.57926	4.56867	3.44656	4.40303	5.15266	3.24638	12.2949	12.9158	13.6701	13.7763	8.47833	8.81984
ClG42_09g0164100	41.9654	42.8951	40.761	37.8789	34.9042	35.4124	26.0368	28.6558	30.1705	20.8522	19.2322	15.645	11.1495	18.7254	10.0446
ClG42_10g0154000	2.16645	2.45974	2.48506	2.02535	1.51354	1.39061	1.53819	1.25732	1.25195	0.408941	0.657593	0.644588	0.605638	0.571079	0.459313
ClG42_11g0044000	284.782	225.3	219.474	835.073	1079.6	812.005	989.941	1087.13	1012.55	676.501	716.947	415.831	345.71	717.901	657.979
ClG42_05g0262400	7.32511	6.46405	5.85692	10.8036	12.007	14.0608	24.0971	14.8598	20.06	22.2998	28.5832	17.2997	20.1119	30.5367	18.8696
ClG42_09g0016800	18.7347	19.9382	20.2493	14.6119	12.5199	13.4296	7.99079	9.45705	7.66406	4.16844	3.49244	3.56218	2.91554	3.81896	3.29003
ClG42_01g0204300	39.8993	41.134	41.6146	117.694	229.04	175.62	308.408	304.236	265.259	459.964	496.374	431.039	179.622	400.21	287.928
ClG42_05g0208800	21.7457	19.1776	22.0129	9.30374	9.81661	10.3947	13.1744	14.2986	16.2235	20.7233	14.0041	22.2979	26.1694	13.0489	17.8307
ClG42_01g0258600	18.7721	18.5432	18.9636	16.2964	16.2598	17.013	24.9372	26.3149	23.5505	27.5252	26.5145	27.0992	32.2885	31.5514	31.5752
ClG42_06g0061500	68.6315	72.3778	71.9292	30.5889	33.5152	32.8994	25.7236	23.6675	23.9763	20.8767	20.8856	20.7857	25.7856	20.195	19.882
ClG42_08g0158200	21.6001	19.6742	20.3847	12.9931	12.7659	12.0346	10.0252	8.45344	7.11352	6.35062	6.91365	6.36055	7.01312	5.82705	6.97999
ClG42_08g0095600	7.07528	7.36253	6.04336	17.425	15.2914	14.8049	26.4557	30.5796	27.2903	31.3524	29.5152	40.4238	48.0003	32.3541	44.7058
ClG42_10g0181600	104.132	114.436	110.019	173.16	215.98	196.288	349.96	307.368	318.221	385.435	417.999	382.115	237.877	455.831	333.819
ClG42_11g0073800	2.02193	1.02191	1.77643	9.63965	12.5297	14.0138	1.6349	1.45512	2.02444	1.32782	0.374915	0.721241	0.379463	1.23274	0.386954
ClG42_09g0050100	36.8866	38.0963	37.6271	28.7113	26.1278	28.8417	23.32	27.7147	26.5755	13.7211	14.4746	11.6663	7.88389	13.0167	7.41563
ClG42_02g0190800	0.436596	0.198094	0.336153	0.42466	4.02866	0.388097	2.42651	0.997262	0.462278	3.40072	3.10648	1.98925	7.89793	6.57042	8.09838
ClG42_09g0067700	10.3297	11.1069	10.0496	12.3791	13.5971	14.5276	16.6402	17.2086	15.896	18.234	19.8855	21.0608	23.3856	20.655	19.766
ClG42_03g0181600	134.301	143.955	138.761	132.631	123.518	135.57	148.328	125.626	126.28	186.017	210.283	199.068	147.632	152.52	151.761
ClG42_05g0205400	83.6855	82.9874	79.1513	54.1015	47.5594	52.5197	26.4023	25.828	26.6569	19.5554	16.5895	16.9291	10.3913	9.34086	10.9023
ClG42_09g0065700	8.10728	7.3428	8.43127	2.7964	2.7819	3.47025	2.0276	4.24508	2.27313	4.9253	4.29499	5.0868	5.80762	5.69211	5.55392
ClG42_11g0058900	1.65146	1.9746	1.68101	2.74183	2.37047	2.95553	2.24627	2.5563	1.81631	1.29536	1.44	0.97788	3.18113	2.53864	2.71198
ClG42_05g0008000	23.8077	26.9934	24.7499	17.0639	17.7931	17.4402	25.4071	21.4208	21.0367	32.4932	32.6187	35.9607	30.5677	28.6667	25.3546
ClG42_03g0091500	26.6504	34.5547	30.9491	92.5623	92.8898	94.2424	81.718	94.2501	97.3861	65.9204	64.5092	53.3728	47.9454	56.785	42.2528
ClG42_02g0059400	5.30329	5.57615	5.6754	9.34625	10.376	10.4104	15.4841	16.5133	13.9738	15.9958	15.1776	14.3751	16.17	15.3749	16.9091
ClG42_06g0033500	0.705459	0.545238	0.816922	0.30371	0.253467	0.231151	0.493665	0.362009	0.453058	0.826771	1.04556	0.823572	0.589518	0.728379	0.562427
ClG42_02g0015600	44.1415	39.2522	48.1981	20.1	21.9532	15.9438	12.9048	9.29978	13.9437	10.0889	9.42977	10.3742	13.0424	9.3916	11.0853
ClG42_02g0199600	0.551399	0.238413	0.932605	0.906111	1.22928	1.53709	1.92845	1.32375	0.727197	1.64552	1.53891	1.59006	2.45487	2.61718	2.07915
ClG42_07g0088600	23.5957	27.3753	29.4348	6.02479	4.04588	5.98411	5.82416	5.68074	6.30793	10.8941	11.8903	12.9626	18.6883	9.3699	13
ClG42_03g0161600	6.26713	6.94135	6.13125	4.82712	4.63918	4.74734	9.44511	11.9102	8.81026	21.1317	18.8972	19.8176	28.9314	22.3712	25.6112
ClG42_07g0113400	1.84876	1.76267	1.33225	1.14871	1.1169	0.982923	1.66326	2.09364	1.53669	1.24091	1.30881	1.06024	2.40645	2.06583	2.74198
ClG42_03g0148400	46.3115	54.1331	47.7601	38.0372	37.7725	44.3395	36.01	34.0841	31.3656	24.1169	25.0536	25.4535	17.6707	16.3721	16.1851
ClG42_05g0007800	37.1957	38.5982	37.3563	20.9764	21.1039	19.4304	16.3972	14.6067	12.7133	10.7098	12.5927	10.332	15.6474	11.9967	16.0152
ClG42_06g0000500	0.294902	0.164221	0.296866	0.619776	1.47609	0.913057	0.308078	0.341519	0.456963	0.828434	0.81187	0.722608	0.668054	1.22514	1.33797
ClG42_04g0060800	0.113013	0.222371	0.193798	0.242708	0.263584	0.144599	0.461706	0.534803	0.795965	0.905226	0.866973	1.12963	2.1077	0.982692	1.83251
ClG42_05g0018600	4.21859	4.8439	4.3722	7.97457	9.35714	7.13848	8.63781	9.41938	11.4738	13.7039	13.1584	14.4578	15.5676	15.9296	14.3981
ClG42_02g0111500	42.1435	44.6954	44.2297	16.2903	16.1297	15.6077	10.9793	11.3516	9.77368	8.02857	8.52715	9.85214	11.3267	10.1627	10.5835
ClG42_03g0069900	5.8016	6.13268	5.65469	2.19597	2.36052	2.2482	3.34441	2.97914	2.97704	4.77797	6.14691	6.34571	7.02436	4.95559	7.21658
ClG42_05g0225500	22.7608	22.5742	21.1253	87.3281	87.2692	87.8745	80.7369	87.4184	78.8718	48.4146	54.6124	46.7348	38.1606	56.8831	47.5808
ClG42_08g0173000	98.0876	92.3553	102.498	65.2115	56.2641	51.7333	36.1097	24.9275	28.9738	20.4135	20.2661	23.6987	19.965	12.7284	16.778
ClG42_05g0240500	13.5444	15.6024	13.5399	5.11908	5.69834	5.5733	3.12385	2.65056	3.77622	1.49838	1.5237	1.55487	1.60166	1.65081	1.5703
ClG42_07g0124400	0.299647	0.021739	0.223983	1.01449	0.792209	1.22409	1.59738	1.04809	1.05505	0.627644	0.795868	0.507406	0.12559	0.565385	0.313392
ClG42_04g0054600	25.8585	28.9334	22.7837	11.3336	9.3648	11.0229	7.98515	8.74537	7.26328	7.60962	6.43067	6.91677	4.48483	5.27707	3.41579
ClG42_10g0132800	3.66432	5.22449	4.20137	10.9021	12.8592	14.5167	27.3892	28.0404	19.0659	58.536	58.3878	66.1289	65.9939	63.4133	62.4182
ClG42_01g0195600	4.0934	2.56091	3.13834	2.214	1.82501	1.60951	1.39668	1.13931	1.47682	0.539435	0.667922	0.982841	1.15881	0.657923	0.982611
ClG42_01g0130700	2.00692	0.441398	1.24868	2.26939	2.76814	3.90494	3.91955	4.58575	3.74972	4.9939	5.49551	6.5606	7.25056	5.65225	6.2978
ClG42_09g0217600	19.4871	25.0151	21.552	11.5093	8.61523	10.3047	6.21121	7.4001	7.03995	4.59971	4.37617	5.26588	6.19233	4.87334	4.9149
ClG42_03g0058500	1.27134	1.00732	1.27603	0.734175	2.04034	1.10006	2.7474	2.82271	2.4572	1.58111	1.43064	1.23965	1.07485	2.39494	1.68746
ClG42_01g0235500	17.5721	19.7873	17.3114	18.5193	18.7048	18.7336	23.0037	24.8083	21.3011	25.0458	25.1576	27.0905	32.6061	23.0506	26.5281
ClG42_06g0154700	0.449269	0.425317	0.663145	0.49151	0.734243	0.59078	0.761164	1.08565	0.548785	1.8482	2.34561	2.58029	5.13642	2.94155	5.16137
ClG42_08g0135100	1.99817	1.19344	1.48065	0.652444	0.974672	0.597283	0.646103	0.833123	1.10824	1.75852	1.44257	1.56943	1.69084	1.46544	1.54904
ClG42_07g0167100	1.66282	1.77098	1.84016	0.841832	1.7258	1.24699	2.03315	1.75754	1.20684	3.00481	2.98203	3.13398	6.05236	3.6644	6.50488
ClG42_09g0078100	2.50651	2.51364	2.43709	1.79285	1.75498	1.90428	1.60583	1.64011	1.67094	0.794675	1.03022	0.790487	1.0878	0.659784	0.684286
ClG42_06g0074800	0.633388	0.655716	0.555171	2.13952	1.64149	1.81747	6.13468	6.93211	6.4585	22.3843	27.1514	18.704	37.3758	40.6963	38.6529
ClG42_10g0130400(RBOHC)	3.01872	1.66429	1.97035	5.49247	16.724	5.66241	5.44132	6.59961	8.35847	3.32511	5.50839	3.46866	2.87835	6.35014	5.74408
ClG42_07g0034600	16.4164	18.5309	18.1595	5.35372	5.16025	4.73734	3.45738	3.42718	3.71113	1.83785	1.8815	2.03425	3.16089	2.1901	2.27166
ClG42_11g0112500	13.7402	15.2198	17.1601	8.91658	8.54244	7.07736	5.47359	4.41596	4.88376	2.35987	2.33896	2.14065	1.46185	1.86996	2.41046
ClG42_02g0021700	1.96398	1.74861	1.63749	2.03286	1.65607	2.00508	3.08944	3.38319	3.82722	3.70843	3.40677	4.40261	3.46627	4.68694	4.07571
ClG42_10g0225000	33.2883	28.6339	27.6134	19.3196	26.0313	20.8699	10.1901	13.0579	14.9203	11.0492	7.99165	9.98374	11.2031	6.66832	8.9674
ClG42_07g0006900	28.5793	16.9508	42.4263	8.36769	12.2919	13.2779	5.14892	5.59383	15.0679	20.0138	13.2615	12.2509	6.18041	4.60838	10.7831
ClG42_09g0083600	8.68101	9.49147	8.23238	5.80692	6.65548	5.16062	3.86671	4.83687	3.04988	2.75576	3.62369	2.56674	1.6931	3.04249	1.83642
ClG42_07g0154900	21.7756	19.7253	17.9261	29.8385	35.3927	31.2902	105.751	113.227	88.2629	165.144	191.886	191.664	217.175	227.426	286.842
ClG42_01g0259400	159.174	165.344	151.438	289.002	273.486	272.606	382.973	422.065	374.087	581.605	599.995	620.46	895.471	799.291	829.888
ClG42_09g0007500	7.94891	10.3405	9.53523	35.716	24.4668	25.9153	65.1917	69.6619	89.538	72.9158	89.3148	100.642	162.282	115.578	193.922
ClG42_05g0073500	12.9551	14.4147	14.0169	21.6252	15.4853	17.9161	11.4127	10.5445	9.69359	4.57093	5.7216	4.60624	5.1095	6.06296	5.13009
ClG42_09g0074300	17.1997	19.9948	18.7664	8.86314	9.62668	6.59856	4.50729	5.26154	5.75723	2.50465	2.02732	2.225	2.67835	2.59777	2.42719
ClG42_05g0117100	3.62894	3.1666	3.7036	6.2161	5.21334	5.09211	5.12632	5.28104	5.73888	3.67237	3.685	3.35755	5.09086	5.53341	3.76216
ClG42_07g0156500	46.2684	43.2603	46.8908	304.284	301.721	275.925	289.742	287.803	308.81	232.909	244.698	181.35	141.256	238.525	147.742
ClG42_07g0163900	6.44064	6.85651	6.06606	9.44945	9.34771	10.3799	5.06717	5.56905	5.60378	2.88258	3.40415	3.45796	3.73045	3.08188	3.5517
ClG42_06g0188200	5.81608	5.56475	5.46576	4.4467	4.79384	4.63488	5.29462	5.92802	4.99301	6.67617	7.79565	7.8267	9.68775	7.7815	11.2903
ClG42_08g0155000	24.3231	21.8588	24.2852	14.3051	13.9626	14.8322	11.6723	8.22911	8.48465	7.95786	7.70554	6.27166	9.39392	6.87142	7.44953
ClG42_10g0189700	0.26613	0.13732	0.268179	0.17689	0.427993	0.333558	0.204269	0.200954	0.188896	0.326439	0.316986	0.224247	0.500787	0.309106	0.368898
ClG42_07g0002100	10.3133	10.5336	9.75778	6.73879	6.93248	6.43614	5.56009	4.40233	5.05464	2.9351	3.19043	3.51371	3.23386	2.98073	2.97503
ClG42_05g0288400	64.1525	72.2118	59.4119	50.8873	47.475	52.3314	42.9576	42.5095	41.6667	22.1647	20.7014	17.4834	10.2435	14.9475	9.9891
ClG42_05g0075900	4.0237	3.75616	4.03638	1.96053	1.49682	1.88025	1.59886	1.52711	1.5129	0.849711	1.11889	1.18739	0.942283	1.00518	0.637055
ClG42_02g0019000	36.9171	34.463	37.2766	31.9687	39.5944	38.3288	21.8671	16.6592	20.7677	14.4796	16.6072	17.0152	8.22894	10.8711	13.3463
ClG42_10g0090800	16.9765	15.0812	15.2008	6.73395	5.17318	6.28253	4.93295	4.57805	4.80169	3.43416	3.70006	2.57573	4.62019	3.39507	3.56119
ClG42_09g0069700	5.73892	4.99239	6.38621	1.90804	2.25353	1.98819	1.14952	2.16066	1.64491	0.939466	0.888182	0.797432	0.832994	0.945952	0.655237
ClG42_03g0090000	0.511605	0.917721	0.872989	0.703036	1.40865	0.795239	2.14833	3.35071	2.78332	16.2959	13.1493	18.9381	26.9258	16.8365	22.4879
ClG42_01g0030900	0.728456	0.595515	0.905542	1.10989	1.13667	1.32043	1.22345	1.49259	1.83761	0.312258	0.546553	0.53136	0.52652	0.675652	0.380599
NewGene_1148	0.254115	0.340391	0.453018	0.240821	0.056578	0.180406	0.852264	0.538437	0.488845	0.52611	0.487682	0.38334	0.942354	0.532721	0.258592
NewGene_1147	3.02997	4.67154	3.40508	2.89335	3.48101	2.67793	4.45159	4.63682	3.16214	4.8421	5.03491	4.79338	9.97153	6.33573	8.90925
ClG42_05g0012600	1.5276	1.21605	1.72438	6.40818	3.51743	4.90341	5.48258	6.1393	7.90146	3.54412	2.93018	2.19523	2.50961	4.73642	4.87777
ClG42_06g0093600	1.84946	1.7028	1.59262	1.01059	0.888368	0.871743	0.437875	0.676	0.627735	0.476393	0.612843	0.582495	0.654007	0.329333	0.462006
ClG42_08g0013100	33.2673	25.3404	28.7203	16.2666	16.8223	15.6191	10.6891	12.1825	12.7265	6.97148	12.0842	10.387	19.0853	11.1225	15.5135
ClG42_11g0175900	7.9894	8.34747	7.47593	6.11582	6.67902	5.75157	5.69085	6.89336	6.12933	8.93792	7.82029	9.88071	14.6288	10.0972	13.9565
ClG42_05g0245100	1.08358	0.671733	0.944931	0.452671	0.661907	0.36544	0.434419	0.392754	0.406074	0.477071	0.70081	0.63942	1.1122	1.01134	1.74948
ClG42_11g0181300	18.8237	22.1451	19.0799	14.5895	11.6186	13.0525	10.9611	9.61753	9.45587	8.06443	8.34121	6.82584	7.57938	6.62849	6.20738
ClG42_06g0014200	14.1527	14.0087	14.949	8.6409	9.10953	10.8093	9.00554	8.09903	10.2857	12.8479	9.41749	16.6244	27.4524	12.68	18.6028
ClG42_05g0264900	0.269252	0.675181	0.717628	0.24503	0.519166	0.329479	0.943388	1.36495	0.884532	3.27313	1.88808	2.40595	3.72036	2.47161	4.4436
ClG42_07g0027900	59.0166	56.9243	52.4799	68.7905	70.4283	68.2569	74.1637	85.842	72.9359	89.7962	99.7434	103.299	139.12	113.351	149.141
ClG42_03g0130500	0	0	0	4.27067	5.41266	3.91872	9.01502	5.67733	6.15708	11.4048	14.9163	9.50873	10.5917	23.4262	16.2826
ClG42_10g0064400	3.82036	4.55421	3.99301	1.8269	2.07575	2.00804	1.67372	1.66179	1.68694	1.22175	0.977102	1.03089	1.37128	1.0684	1.0529
ClG42_02g0215500	12.9397	11.984	15.673	8.07761	6.62702	7.80582	4.96415	2.94598	4.55124	5.04326	5.24555	5.61866	3.82473	4.88931	4.49923
ClG42_11g0022800	41.4554	45.2999	44.7695	29.558	30.31	32.7956	33.166	32.6211	26.6158	42.1543	49.9046	51.8888	71.8005	53.6237	68.4991
ClG42_09g0180600	0.172608	0.199414	0.135704	0.166233	0.183867	0.156132	0.134548	0.131598	0.079118	0.042887	0.064905	0.014216	0.033512	0.038347	0.071251
ClG42_09g0039600	0.228925	0.317153	0.200277	0.378475	0.418539	0.423527	0.934564	0.790143	0.767714	1.31248	1.88665	1.81635	0.893267	1.42901	1.29297
ClG42_09g0212000	25.0777	44.2265	44.1383	79.3803	55.4296	66.539	57.0952	62.6513	55.0776	27.0055	27.8304	25.5568	17.5151	28.31	22.6169
ClG42_01g0264700	16.1351	16.7239	15.0875	37.3685	43.0057	40.8458	42.4564	46.3797	39.1933	28.1042	27.7251	26.9887	26.2237	30.5703	24.9327
ClG42_08g0141500	21.1745	23.465	20.5601	59.4674	48.1369	54.8049	46.2248	49.3339	48.33	22.2533	22.9553	21.0745	17.5673	18.5132	13.1938
ClG42_06g0143200	0.619309	0.242123	0.896257	2.01568	6.79052	1.82585	6.85541	8.86164	7.54708	13.5678	18.4579	14.2354	7.37977	9.44796	8.53999
NewGene_933	9.94014	10.0152	10.5796	2.86712	2.69372	2.75258	2.71979	2.87409	2.27736	2.43235	2.0966	2.69176	3.97993	2.34643	2.99657
ClG42_06g0054500	278.098	309.239	292.412	168.33	155.894	169.833	94.2674	84.4535	84.1807	71.9463	61.6821	72.5549	54.8452	49.0634	44.7307
ClG42_01g0222400	0.201879	0.668415	0.352994	13.923	13.7377	13.0988	30.3934	31.801	29.7189	31.1393	29.0587	31.5775	30.1665	30.0151	32.5332
ClG42_01g0029600	4.70061	4.31618	4.46042	4.85919	4.7574	4.93843	7.90037	7.46444	7.55193	7.15717	7.63112	8.05843	11.5471	7.67897	10.3876
ClG42_04g0114900	0.560032	0.481558	0.554405	0.757919	0.627673	1.23188	1.00548	1.16279	0.658286	1.02546	1.17006	1.50789	0.94197	0.793158	1.0312
ClG42_03g0119200	28.2895	31.2509	28.6761	14.9253	13.9491	14.2326	9.53308	9.6826	8.18654	5.44512	5.68267	4.67644	2.70347	3.24337	2.00557
ClG42_03g0139900	44.6451	17.861	14.4557	10.1406	70.5437	10.1954	14.8881	6.22462	3.87021	7.52288	5.29035	4.68047	3.06565	2.01771	2.54214
ClG42_05g0260100	10.4738	14.4054	12.5632	5.36799	5.29108	5.65742	4.6996	5.19607	3.5821	2.47378	3.18235	2.85306	4.14265	3.47754	4.16546
ClG42_09g0036600	3.65479	2.6782	2.57133	0.528449	0	0.361258	0	0.3879	0	0.223988	0	0.315397	0.045213	0.274052	0.234405
ClG42_05g0031800	31.8977	38.7321	41.8443	102.737	71.2576	84.8138	92.9441	85.9349	100.416	97.1406	102.669	84.6047	126.059	127.192	153.998
ClG42_09g0108700	2.3707	2.37275	2.50917	2.15619	2.04871	2.09181	1.59048	1.60802	1.6734	1.02136	1.11132	0.815365	0.798417	0.882901	0.854758
ClG42_02g0206000	31.6121	31.8899	29.7863	10.1737	10.4547	10.3153	6.84548	7.15854	6.10479	6.98617	7.40024	8.13271	11.5518	6.47838	8.91836
ClG42_05g0263100	14.327	17.5775	14.6994	44.6684	41.8398	41.9263	34.9859	40.6125	34.448	21.6201	23.4618	15.6838	18.1481	31.0592	23.1573
ClG42_05g0093700	268.17	279.749	313.9	410.216	424.433	308.862	333.118	294.06	323.888	194.398	205.544	161.492	128.803	212.168	156.421
ClG42_07g0143500	246.897	295.132	288.2	116.352	89.9411	93.6728	40.8219	54.0295	46.1469	19.0594	16.4802	14.7096	12.098	15.9726	14.8727
ClG42_01g0258100	1.81981	1.6688	2.07377	1.77336	1.52449	1.0449	1.81553	1.71918	1.19831	3.13751	3.03875	2.09235	4.96108	4.33702	5.59743
ClG42_10g0010600	38.6728	41.2238	39.5441	23.46	21.0403	18.2084	20.167	17.7162	19.3768	14.2054	17.0525	15.6953	16.0374	12.7156	12.2333
ClG42_01g0119400	2.39047	2.54433	2.54455	0.652502	0.468486	0.659076	0.202901	0.329805	0.214744	0.134436	0.107242	0.110662	0.186514	0.075177	0.092092
ClG42_09g0090200	5.23086	5.89057	5.03604	3.84291	2.85921	3.94532	2.63862	1.80148	2.39343	1.10973	1.70748	1.27496	1.30108	1.02293	1.17901
ClG42_07g0142000	0.478872	0.55451	0.42345	0.170913	0.203685	0.072065	0.157068	0.253826	0.066409	0.275446	0.190408	0.284693	0.38349	0.159297	0.280204
ClG42_07g0090300	1.39319	1.5964	1.15122	3.15157	4.50631	4.12972	12.3728	15.0095	10.9368	23.5166	24.9714	21.3452	19.2267	25.2565	17.7596
ClG42_05g0051500	1.74059	1.26436	1.19334	0.433039	1.11531	0.667897	0.225777	0.173748	0.216481	0.232536	0.487781	0.408552	0.264212	0.287164	0.298609
ClG42_10g0084100	3.19732	2.89382	3.28605	4.43876	10.3092	4.12305	6.78576	4.87709	5.9776	4.84395	3.01775	3.5019	1.21532	1.06124	1.07682
ClG42_05g0253200	1.12775	0.372823	1.65817	0.595168	2.74591	1.29831	1.66067	3.1686	1.72676	3.47406	3.39192	3.14452	1.39503	2.36092	2.07095
ClG42_01g0049900	14.8848	13.8639	12.9823	5.08922	3.69799	4.73812	3.46008	3.69434	3.01549	2.23699	2.88963	3.22372	7.21062	2.90123	4.04792
NewGene_216	5.54292	6.27445	6.38154	2.34185	2.0171	2.13304	2.70956	2.58822	3.0111	1.50526	2.56633	2.34963	2.43304	1.26283	1.37429
ClG42_03g0074000	3.70559	3.28301	3.07737	7.00577	6.3308	7.69853	7.52489	8.46897	7.3219	6.73883	7.15056	9.01822	9.30793	6.80149	7.70678
ClG42_02g0222400	7.604	7.08543	7.38451	3.06501	4.59378	3.71493	6.90301	8.79483	5.72276	13.2856	14.2501	12.9077	17.8595	15.8527	17.8187
ClG42_10g0136900	7.39133	8.98525	7.77135	6.44156	6.76997	6.11753	6.4732	5.77242	4.83648	9.72267	9.28279	9.96204	17.0268	13.8265	16.1672
ClG42_03g0069000	2.95785	2.31667	2.2807	5.94988	6.62116	5.52158	9.64427	9.19153	9.35113	13.368	15.3143	14.8972	19.1551	11.4034	13.2436
ClG42_06g0182100	102.541	99.7962	97.2246	49.0573	47.8292	49.6496	34.005	36.8509	31.7338	31.3708	31.3028	35.1734	37.3628	32.3695	37.7944
ClG42_07g0092300	16.0807	16.4059	15.8535	5.79969	5.25999	5.59451	4.95027	7.07953	4.52756	4.62986	5.3128	5.35381	7.13424	5.53533	7.82925
ClG42_03g0036900	7.32926	8.80687	7.68616	4.21915	4.04094	4.34254	3.3472	3.06127	3.26327	2.55084	2.04016	1.85626	2.1259	2.44293	2.34694
ClG42_06g0178300	70.8282	72.0484	69.0208	69.906	62.7653	65.4577	41.8312	46.6388	48.8737	35.0976	27.2298	27.6811	21.6348	24.1429	22.6295
ClG42_04g0060300	5.78417	5.30538	5.14093	1.84931	2.27295	2.7346	2.13878	2.46329	2.14098	4.7112	5.14458	4.42675	7.33385	4.3972	5.33511
ClG42_06g0002600	11.2245	11.2135	11.0159	3.51231	3.41992	2.98715	1.74906	2.09531	2.33555	0.860953	1.09482	0.944943	1.90181	0.969218	1.21117
ClG42_01g0197100	91.1248	79.86	77.9625	51.9857	62.2268	53.7299	36.5193	32.7953	41.1648	27.2996	22.4426	26.2145	24.6796	21.5417	26.9588
ClG42_08g0085500	84.9899	91.2412	84.7165	223.586	204.927	186.527	287.766	280.807	280.965	234.694	241.566	223.105	143.579	215.465	147.244
ClG42_06g0070900	31.1559	42.4851	50.2902	29.9205	26.5771	25.4208	12.0656	12.2071	10.0008	3.57641	2.88435	3.38038	3.55317	3.09133	2.58002
ClG42_09g0005000	8.69524	8.99303	9.0318	7.98758	7.90193	8.68758	11.0615	12.1176	10.5558	15.0948	14.409	18.1185	19.7222	14.0417	17.5509
ClG42_07g0171000	46.7577	31.2201	46.7075	12.0824	9.23091	8.84424	7.06626	7.64932	10.0895	7.77775	5.02584	4.64228	5.76301	3.43941	3.25564
ClG42_06g0045500	34.8304	38.8054	34.1953	41.9945	40.6231	39.3494	45.8351	48.0511	41.9554	51.2536	51.7738	52.2861	57.5535	53.5608	57.0374
ClG42_10g0169800	1.82502	1.6321	1.79863	0.408312	0.552723	0.531662	0.687467	1.13471	0.868986	2.70916	3.26718	4.19818	6.35831	3.07021	5.29982
ClG42_10g0203700	12.7266	16.7373	17.4878	33.7899	26.3284	28.5138	13.7977	14.5493	14.7904	7.19475	6.52774	5.64094	4.75236	6.81322	5.50484
ClG42_07g0122500	3.23754	2.98585	2.88703	1.18191	1.28431	1.0562	1.06803	1.56448	1.10313	1.13743	0.861708	0.961275	1.52887	0.700945	1.22425
ClG42_02g0233400	110.122	120.966	114.871	188.241	166.454	167.385	187.935	178.537	178.566	167.264	167.213	118.901	137.383	179.489	131.289
ClG42_10g0144500	1.83574	1.90617	2.11099	0.647608	0.728857	0.660388	0.613522	0.706171	0.895699	0.999665	0.443129	0.815532	0.798637	1.01179	0.849235
ClG42_05g0099000	109.01	102.381	74.1848	31.7343	33.2821	29.96	34.9648	31.9237	30.6176	45.9506	55.4437	64.5335	107.845	37.45	47.6286
ClG42_08g0083900	8.21799	9.12659	10.972	6.69932	8.88777	9.37179	3.84018	3.77328	6.02393	3.10681	2.36351	3.11478	3.94255	2.69173	3.12129
ClG42_07g0072800	281.265	317.331	312.933	464.226	377.08	397.34	347.275	397.877	348.988	200.008	181.864	194.337	130.88	162.305	188.843
ClG42_02g0168300	4.44975	5.84146	5.15723	0.985804	1.25546	1.83114	1.57716	1.14392	0.987517	1.43165	1.95606	2.90413	2.85321	1.59108	2.00638
ClG42_03g0021500	7.10503	10.3	11.2988	39.0339	36.1706	42.5474	31.0766	42.9709	42.0339	9.8621	13.2692	11.1307	6.85793	15.7523	11.837
ClG42_05g0198300	17.7054	17.6582	17.4874	18.892	19.4966	19.1171	24.0578	23.0696	21.8813	26.7416	27.9191	31.966	38.064	32.7188	36.2097
ClG42_07g0133300	4.97094	3.35198	3.6275	6.94658	39.0619	10.1909	30.1869	24.9976	27.4239	80.1787	56.5345	46.4714	44.2454	50.9518	39.0704
ClG42_01g0082200	56.7249	59.1987	57.4859	46.1202	48.9396	44.5962	59.0728	60.8296	55.381	75.2192	79.0404	85.0233	125.916	99.9675	120.294
ClG42_04g0107600	66.4983	73.1653	64.574	27.4296	24.2831	24.561	18.2569	18.6964	17.104	20.449	21.6657	22.038	35.4131	24.6151	29.0667
ClG42_02g0021000	75.644	76.7098	77.2284	69.3288	66.9887	59.0547	49.5513	53.7121	53.9619	45.1331	31.1692	33.9148	25.1327	23.3965	25.8084
ClG42_06g0074100	35.19	39.1253	46.5924	27.5055	20.0492	23.4923	16.0387	14.0646	12.5429	14.8609	15.578	17.7453	26.2788	15.4893	17.5794
ClG42_10g0182000	24.0039	31.0858	37.8626	159.258	151.612	136.967	238.329	204.07	201.245	153.471	169.737	187.316	185.975	244.018	196.594
ClG42_08g0187700	2.54607	1.57962	2.33671	3.18155	5.15473	3.32322	4.19734	4.28201	5.00361	5.89311	5.43452	4.75075	7.35879	6.49635	6.79693
ClG42_09g0051100	13.2999	14.3639	13.0535	15.2795	16.2972	14.7158	12.9188	12.0829	13.5614	8.63057	9.27963	8.0084	8.26861	6.3497	6.21424
ClG42_06g0120800	15.5676	16.2753	17.5668	43.6439	40.0348	36.47	42.2715	48.5775	45.2083	39.6325	47.3433	43.7055	50.8332	40.1938	49.6823
ClG42_01g0020000	13.545	13.9655	15.6662	4.53911	4.47844	4.72218	2.07779	2.05169	2.36735	1.51658	1.01784	1.15738	1.33388	0.892002	0.852491
ClG42_04g0105600	0.701332	1.03532	0.977461	0.857137	0.619305	0.880066	0.48332	0.412051	0.589837	0.376361	0.264341	0.448623	0.216516	0.179933	0.233987
ClG42_07g0054100	4.82312	5.43169	4.09477	2.27362	2.40283	2.70521	3.24542	3.13231	3.46892	4.87267	3.63268	4.86727	8.18795	6.16856	7.57226
ClG42_09g0106700	11.8255	12.0071	11.2706	6.15167	6.37381	6.78235	10.6378	9.95674	7.47359	20.1855	22.114	22.7409	16.3149	17.6655	19.8211
ClG42_10g0117900(SAM2)	218.028	253.837	239.346	537.309	516.747	561.14	774.247	820.179	780.712	744.23	647.774	702.207	524.091	587.263	609.622
ClG42_04g0081800	6.98648	6.1295	7.73187	3.63214	5.2884	3.01891	1.87955	2.29215	4.15098	1.8749	2.37097	1.92718	3.02883	3.13019	1.28277
ClG42_08g0041500	42.4865	43.641	40.1581	71.7874	70.6502	72.5571	63.9156	64.7532	64.8817	47.2866	47.9305	43.9277	58.8598	55.4001	54.0313
ClG42_11g0192600	0.812036	1.17845	1.64679	1.08818	1.21995	0.675215	0.753432	0.684524	0.675456	0.415416	0.787881	0.661509	0.277869	0.398351	0.239747
ClG42_01g0003000	1.3315	1.21696	1.13437	1.74593	1.82787	1.65296	1.85317	2.00952	1.73897	1.82341	1.69641	1.81549	1.95039	2.23265	2.61627
ClG42_02g0138100	19.6186	14.7448	15.1132	31.6378	33.0858	31.0941	41.3046	44.7609	44.6062	42.5464	43.9937	38.4285	61.0818	44.4857	52.9856
ClG42_06g0008900	3.16677	2.8653	3.04328	1.24581	1.27179	1.58491	0.887879	1.26408	1.07557	1.19386	1.14721	1.23387	1.29612	1.16459	1.54612
ClG42_06g0150500	17.5191	10.8635	13.3944	13.8948	13.526	13.5759	17.3255	15.6025	17.1775	17.6257	18.9886	15.8747	23.7081	18.5867	27.027
ClG42_03g0172200	10.0133	10.9448	10.8795	2.35462	3.46906	3.03128	3.42705	3.47544	2.66615	5.08666	5.87163	6.25977	12.4514	9.24139	9.74207
ClG42_08g0011400	267.647	290.151	256.966	211.108	234.189	216.594	171.605	189.169	153.769	104.927	102.191	109.505	68.7713	92.4646	76.1655
ClG42_05g0170900	33.2267	35.5068	33.9177	34.0442	36.2121	37.7927	44.1189	39.5223	36.2144	49.6278	50.7365	58.1711	69.6726	54.9242	62.9824
ClG42_05g0145500	14.3105	11.9131	11.8155	5.78743	3.0751	4.11921	3.69283	3.42921	3.03777	2.15075	2.37362	1.58202	1.31659	1.6155	0.732001
ClG42_05g0250800	2.33073	1.52707	2.57149	0.33242	0.367719	0.584661	0.662109	0.505733	0.212459	0.916212	1.17308	0.359051	0.880546	0.629297	0.729973
ClG42_07g0109700	4.97075	4.67161	3.77452	4.39144	4.3062	4.28125	2.71426	3.67864	2.49276	1.34583	1.4417	1.93143	2.17948	1.90311	1.74196
ClG42_11g0196600	9.37968	12.8221	11.408	14.2196	12.6951	12.5776	21.2638	16.573	17.9577	23.7772	26.514	25.4491	32.8406	26.3679	27.5278
ClG42_07g0030400	33.7812	27.5108	26.6555	9.19677	11.7943	8.38491	3.97063	5.15205	4.80325	3.08684	2.55119	3.37888	3.21159	2.10318	2.04596
ClG42_05g0022400	11.4846	9.96692	10.4256	12.0767	13.2903	13.9699	20.4946	23.9895	18.3333	50.4231	50.106	56.8365	56.4564	51.7521	59.1856
ClG42_01g0219500	24.243	27.8431	26.9668	13.3923	11.2576	12.1397	7.6148	7.23985	9.53163	6.99268	6.40996	6.70836	6.86211	7.06999	7.66341
ClG42_10g0221600	91.649	81.6302	78.0967	22.9873	24.9136	27.919	23.6583	23.7344	24.0339	21.2204	23.6124	20.827	17.7379	17.8531	19.456
ClG42_03g0037500	1.39364	1.47234	1.44763	0.63288	1.10051	1.4384	1.8991	1.6444	1.24921	3.84917	4.7833	4.11726	2.2373	2.50574	1.91955
ClG42_07g0025400	48.0498	54.4733	46.5651	24.0982	27.7098	26.5385	35.2117	28.0458	30.8342	44.0676	39.5896	51.5493	36.7449	26.5805	31.1927
ClG42_08g0126900	47.1615	48.5676	51.1161	85.1798	91.6588	91.8262	113.7	127.064	115.182	126.148	130.549	133.474	121.475	138.988	133.443
ClG42_01g0141800	31.8463	36.3506	31.7245	15.6731	14.5019	13.8212	10.6852	12.1524	12.0657	11.1198	11.6038	10.399	13.7586	10.3773	12.2062
ClG42_10g0216300	14.7408	13.619	14.9852	8.18588	9.53137	8.63818	3.87841	3.92577	5.34684	2.38806	2.02378	2.53218	2.62168	2.02487	2.25497
ClG42_09g0011600	2.13552	1.68	1.64373	0.637968	0.777489	0.451753	0.608943	0.296293	0.377236	0.278296	0.341993	0.174121	0.120963	0.302811	0.225094
ClG42_03g0151000	25.2171	21.5357	23.3756	17.3825	17.5346	18.3992	20.9644	21.3905	21.1877	32.0896	34.9152	38.7421	48.7376	39.876	46.1159
ClG42_08g0116900	13.8768	11.7259	12.806	7.41643	7.48468	7.09455	5.39121	5.0837	6.65227	3.76482	3.12917	4.23269	2.93208	3.23384	3.93786
ClG42_05g0266600	85.1125	109.904	100.883	55.809	60.5695	51.4053	48.7123	45.8559	45.0953	36.417	36.9333	31.7462	28.388	30.4233	29.336
ClG42_10g0051700	41.7937	48.6682	45.0307	77.1013	75.4313	81.1962	58.2357	72.5094	63.0985	32.4839	35.3655	32.6269	28.4891	38.8828	35.1685
ClG42_06g0128100	3.00171	3.3265	3.20219	0.880808	1.10028	0.963984	1.1428	1.21137	1.27353	1.03747	1.01735	1.08234	1.25951	1.14016	1.24335
ClG42_06g0012900	8.83428	7.48189	8.5845	10.5263	9.89462	10.2477	14.8032	14.7474	13.0149	20.2164	18.4032	21.4851	19.5322	16.6992	17.8652
ClG42_11g0103300	17.3781	19.7297	17.1332	4.95291	4.43628	4.47556	2.71759	3.85477	3.81269	4.71518	5.60372	5.19974	6.48591	6.16613	6.2918
ClG42_03g0045900	3.50681	3.89843	3.7408	2.2882	2.98177	2.26283	1.81227	1.77784	1.87403	1.30741	1.02081	1.01915	2.10075	1.45791	1.9139
ClG42_01g0043500	3.56596	4.22746	4.49293	2.5306	2.553	2.6166	3.48822	3.2895	2.93382	4.09568	4.65516	4.9808	8.78389	5.62243	5.5815
ClG42_01g0220100	661.967	598.393	630.194	625.545	554.753	607.933	397.632	456.15	453.84	300.221	288.751	289.258	172.203	193.258	246.267
ClG42_08g0120500	23.4994	23.099	22.5956	29.8599	28.9118	29.5128	51.9412	45.3984	47.5149	93.6338	100.423	99.3515	122.149	116.224	127.42
ClG42_05g0222900	68.793	71.2163	75.0561	30.3285	37.733	34.194	34.5881	35.9246	31.7424	60.3075	60.6586	71.3519	82.5789	63.9997	68.5696
ClG42_02g0243300	31.5374	33.8022	32.0195	16.7926	13.6369	14.1191	15.1957	10.8003	11.4877	7.98045	8.76721	6.05758	7.10328	4.59115	3.73412
ClG42_02g0217800	19.7312	16.996	18.8005	12.988	16.1518	15.5698	6.52753	7.04624	6.99417	5.23123	4.59786	3.50996	2.13619	2.66207	1.68323
ClG42_07g0048200	54.805	58.9958	57.2913	32.3564	33.1633	30.6755	22.2983	24.1795	24.2341	17.8024	18.3623	18.3695	23.6586	14.8882	19.355
ClG42_05g0221700	0.552405	1.053	1.51121	2.62305	1.94666	2.51026	2.10196	2.50963	2.06036	2.66486	2.3497	2.8439	3.40004	2.4322	3.1315
ClG42_02g0200400	5.24055	5.02095	4.06233	1.61649	2.86233	2.67382	1.67036	1.68031	1.67323	1.84561	2.53504	2.09201	4.78521	2.09996	2.58519
ClG42_01g0154800	0.193172	0.171235	0	2.72149	1.73993	2.46807	3.96378	5.39328	4.92093	3.50532	6.11501	3.78894	12.1906	10.8476	7.0056
ClG42_11g0136500	25.4239	25.6647	24.6952	22.7605	19.9927	22.349	28.4879	28.4071	27.6242	34.8799	35.793	39.8079	53.9101	40.3073	43.3074
ClG42_02g0076400	42.3801	44.8103	41.8591	65.5159	48.7592	65.2514	105.503	112.013	100.804	162.594	182.242	188.1	145.835	199.51	193.641
ClG42_05g0183500	11.607	12.136	12.9099	17.4918	21.2954	16.671	9.92714	10.2389	12.8684	5.53847	7.24514	6.12503	6.64576	6.3394	4.39715
ClG42_11g0032300	10.9108	12.1896	10.2522	5.56238	5.94756	4.98176	3.02073	3.80205	3.19381	2.6945	2.13154	1.77177	2.94536	1.83237	2.60258
ClG42_02g0194600	142.671	159.641	148.379	134.105	120.77	128.001	151.836	153.391	130.499	229.388	214.269	217.434	266.375	230.44	256.177
ClG42_01g0145000	28.7456	26.2075	27.7707	30.3798	26.965	35.9554	36.9622	39.3745	38.5873	33.8328	35.7937	47.8693	51.0969	27.6864	41.1684
ClG42_04g0114000	1.30799	0.698558	1.51073	2.51082	3.12991	2.91482	3.25564	2.66296	2.9203	2.62526	1.89572	2.6566	2.71602	2.00676	2.41566
ClG42_09g0096500	51.9155	58.3289	56.3717	20.0912	21.8655	20.9865	19.4013	18.727	18.149	16.9372	16.7522	19.3434	28.8533	20.7533	25.8338
ClG42_11g0071000	0.509291	0.561409	0.402207	0.363832	0.336921	0.346719	0.521489	0.694709	0.669366	2.56089	1.68726	2.77958	2.09509	1.77945	2.56216
ClG42_09g0046600	482.329	579.518	530.639	514.189	535.441	570.355	796.045	763.438	760.164	809.639	829.782	856.083	551.216	632.957	548.092
ClG42_09g0115200	1.28837	0.775431	0.968285	0.293036	0.082481	0.322045	0.093951	0.150193	0	0.05452	0.199249	0.296849	0.297094	0.13854	0.187893
ClG42_10g0124000	14.229	17.7734	15.4669	17.9312	20.0638	19.2627	21.4984	21.547	19.7027	24.8332	26.222	25.9714	24.9439	23.8435	27.0745
ClG42_05g0053600	12.1207	11.9576	11.3787	10.0376	8.71195	9.6143	6.75282	8.39901	7.71543	5.40376	4.59584	3.75296	2.73092	3.78151	2.57388
ClG42_04g0094700	0.852757	0.81212	0.859556	2.50156	6.51647	2.99865	2.9037	3.44748	2.75592	2.41357	3.10903	2.43513	2.99137	3.86693	4.05889
ClG42_04g0037400	0.148128	0.166263	0.088894	0.80342	0.766859	0.895281	0.905055	0.386309	0.509454	0.736053	0.679407	0.562439	0.614527	0.767088	0.54809
ClG42_09g0067900	30.1423	30.5923	30.1466	42.0079	45.8601	43.4792	51.2686	47.069	46.1102	51.5279	53.4112	42.5585	42.4368	62.6897	46.0677
ClG42_01g0119300	1.10378	0.74833	0.867768	0.325365	0.23017	0.184591	0.210806	0.20254	0.156345	0.159849	0.164996	0.339648	0.223787	0.095751	0.222037
ClG42_08g0184000	42.5157	46.2386	45.5869	27.5649	29.7289	25.6896	39.9222	46.1131	42.7259	56.1142	53.5947	42.3523	41.3803	51.543	51.2711
ClG42_05g0220100	62.9328	54.5396	47.2138	20.4238	30.7707	22.2755	10.9135	11.0849	11.7582	7.61746	7.83165	8.63623	5.42779	5.68688	8.44244
ClG42_01g0088200	0.351211	0.557242	0.868686	0.505116	0.458713	0.18434	0.627437	0.518006	0.512353	1.33787	1.8422	1.5803	3.77673	2.65097	2.99551
ClG42_05g0094800	4.8566	3.72631	4.71967	1.43575	1.25517	1.22083	0.889112	1.04608	1.00693	0.824102	0.731842	1.08927	1.56038	0.984951	1.48176
ClG42_01g0016800	0.828434	1.12049	1.04226	0.947581	1.36307	1.40265	4.5429	3.58085	4.26558	9.30323	9.23552	9.99823	3.98294	6.22905	3.10802
ClG42_06g0189000	6.41691	7.38992	8.66853	5.31885	5.4529	4.28824	2.82291	3.73242	3.5907	2.27438	1.36341	1.36075	0.991925	1.64943	1.54039
ClG42_05g0160500	38.7019	41.4906	32.6852	32.2269	37.6633	44.7424	88.9822	94.6195	84.2804	223.771	201.351	265.805	117.395	153.971	124.415
ClG42_10g0128200	162.346	159.525	154.978	677.967	621.508	653.357	465.363	483.176	595.247	311.813	300.197	240.816	157.392	272.398	164.955
ClG42_01g0193800	8.19335	10.0322	9.70806	8.10223	7.6572	7.37455	6.17316	5.40379	5.17366	4.49257	4.5617	5.1776	2.71176	2.55785	2.85131
ClG42_05g0094300	0.278576	0.327308	0.160128	0.598715	0.518816	0.479352	0.740168	0.686278	0.351325	0.232108	0.139371	0.14799	0.451307	0.381644	0.478862
NewGene_641	0.673903	0.480009	0.729488	0.180294	0.131287	0.068706	0.543442	0.538568	0.416638	0.575351	0.48975	0.545545	0.672927	0.819367	0.557759
ClG42_05g0169100	3.51584	2.52336	2.5301	0.55588	0.527875	0.568695	0.200468	0.264288	0.224137	0.150721	0.068921	0.024003	0.053345	0	0.060874
ClG42_04g0051600	0.865814	1.13308	0.985904	0.424786	0.401296	0.165303	0.201771	0.195484	0.406411	0.434043	0.28963	0.140624	0.298028	0.325305	0.212161
ClG42_06g0033900	28.9401	31.2857	29.9383	16.8468	18.8814	16.0703	9.42227	9.72019	9.02837	6.89934	7.75603	7.79863	9.15693	5.76396	7.74752
ClG42_10g0142800	1.34544	1.24316	0.757177	2.13435	3.49293	2.40541	3.47354	4.32691	4.08751	3.34508	3.143	3.65405	4.67751	4.11658	3.91896
ClG42_08g0180200	12.1365	8.37581	11.0906	91.3799	126.686	100.141	188.039	181.277	165.176	122.335	188.237	119.155	111.089	237.799	157.695
ClG42_06g0172200	7.92264	10.6983	8.32315	2.54078	1.48538	1.57399	1.55003	1.65595	1.31183	1.8711	1.62278	2.29294	1.54239	1.71118	1.49142
ClG42_11g0153600	11.424	10.5719	9.91869	4.14398	4.18891	3.89601	3.53031	4.01343	4.24337	4.02334	3.80308	3.67532	5.84591	3.35416	4.52259
ClG42_06g0149600	31.0989	35.0505	30.9864	15.0456	14.103	14.1959	10.4796	12.3748	11.9437	8.92205	8.11408	8.61321	12.6078	11.0069	10.4913
ClG42_11g0177200	0.261917	0.562456	0.331951	0.841711	0.65916	0.71383	0.679915	0.720748	0.398674	0.434611	0.553324	0.95295	2.14339	3.48196	4.41528
ClG42_10g0138600	9.11876	8.98765	9.01855	8.22921	8.78647	9.02551	15.4244	13.5082	10.7808	11.9749	16.4088	13.8455	15.6068	15.2823	14.1078
ClG42_05g0028300	23.451	26.9001	26.2633	17.2876	16.5507	17.7517	14.032	12.7708	14.6155	8.62135	9.09963	7.85166	8.81972	9.45803	7.61881
ClG42_04g0053600	277.612	339.604	300.678	311.453	271.472	290.79	326.777	317.012	292.544	400.22	378.4	458.163	489.369	387.364	471.618
ClG42_02g0115100	41.0433	39.9313	40.8106	53.5485	49.4859	52.0714	53.2445	44.4795	45.9199	50.0955	53.7474	60.4186	68.464	61.3425	66.4707
ClG42_08g0074600	63.5041	68.2857	78.3435	69.4388	53.2983	54.7268	57.3424	43.0318	50.7405	33.3033	36.1844	32.0169	27.0931	28.7357	23.0585
ClG42_01g0185600	57.6897	63.098	61.5924	70.9411	77.2552	72.917	150.636	162.729	141.24	303.151	316.495	362.506	415.964	362.98	425.867
ClG42_06g0067200	12.2982	12.2382	11.4553	6.32762	5.79285	5.415	4.11744	3.27276	4.26037	4.07208	4.56414	3.68613	4.8988	4.18702	4.47317
ClG42_03g0029500	12.3036	6.52897	10.8338	2.1353	1.84569	2.30093	0.590853	1.39475	1.86276	0.599968	0.617505	0.317481	1.04729	0.789033	0.698723
ClG42_10g0002500	203.001	153.547	172.681	138.462	152.316	135.234	68.4283	74.5908	74.2586	52.6993	52.5362	42.116	57.507	45.2653	49.8092
ClG42_04g0026400	46.6772	51.2168	48.0334	44.6176	44.1552	51.1724	48.4087	49.9526	48.3999	62.5881	59.3401	64.4606	83.9185	71.5641	71.5494
NewGene_396	8.4632	7.90956	6.85384	4.22037	4.65089	3.97967	4.2059	5.57676	5.4909	6.61659	6.50294	6.96222	10.7572	8.79818	9.70389
NewGene_395	2.09088	2.91187	3.4944	1.00781	1.37227	1.79027	0.829173	0.482521	0.788693	0.591093	0.361855	0.199566	0.305184	0.194845	0.652614
NewGene_394	13.0362	16.0267	14.9291	9.40081	8.53251	8.99338	5.29621	5.15577	4.67076	3.23188	2.8634	2.86704	1.90312	2.39459	2.29509
NewGene_390	6.17525	6.5766	5.4913	4.66137	3.11608	3.25385	4.12503	4.00937	4.94048	4.67022	5.62337	4.92991	7.52565	7.7868	6.67787
ClG42_10g0088100	52.471	54.5841	56.3838	54.5309	56.545	57.1073	38.9281	40.8239	39.41	22.6991	25.9816	18.6175	20.0322	25.4505	21.6311
ClG42_08g0125100	37.1109	35.9535	34.2985	35.7574	36.3869	34.286	53.8008	63.7432	59.6424	116.154	104.875	132.761	225.466	136.008	203.16
ClG42_08g0072200	0.963824	0.925132	1.1901	0.448982	0.46655	0.647249	0.298012	0.553521	0.327919	0.065458	0.241675	0.258641	0.278431	0.208423	0.154095
ClG42_10g0134600	22.0728	21.5051	19.9449	19.3925	20.6252	23.971	33.4876	27.2284	26.9037	49.5005	58.2935	35.5841	51.9936	46.4864	45.314
ClG42_01g0163800	29.6075	33.2511	32.3948	143.734	126.647	140.027	170.011	158.562	160.625	138.034	127.434	115.125	111.237	120.916	104.233
ClG42_11g0146200	49.7637	54.2139	52.179	19.7843	17.6712	17.2267	10.1648	12.5849	13.5536	12.2016	10.3651	11.7865	19.6381	14.4925	14.742
ClG42_01g0062100	21.7538	23.3282	24.6654	43.8453	81.8806	42.6692	98.5568	113.476	60.1334	117.075	145.04	118.641	109.735	84.2735	84.0602
ClG42_10g0058600	14.832	14.7908	14.0461	2.51914	2.93832	2.64654	1.7357	1.25133	1.57536	0.723901	0.949237	0.748138	0.742758	0.574454	0.458283
ClG42_02g0176700	1.20699	1.36408	1.06188	0.896708	0.898068	0.658844	0.916527	0.95309	1.08256	1.31612	1.5434	1.80883	3.48059	3.15269	3.48899
ClG42_04g0101500	3.86594	3.5549	3.67639	1.63142	1.2591	1.4359	1.61986	2.08355	1.75558	2.6966	2.33394	2.90436	4.0482	3.27359	3.21253
ClG42_05g0257500	33.767	39.6835	38.3769	43.5432	42.0231	47.4427	35.0203	30.9178	30.5119	20.6853	21.5354	22.8938	12.9581	16.5976	14.1583
ClG42_02g0060600	0.589616	0.241432	0.181943	0.97138	0.900084	0.714325	2.72062	2.21255	2.04249	5.36855	4.34616	5.02215	6.51941	4.74596	4.74719
ClG42_06g0045200	16.9479	18.7634	20.483	48.0153	44.6403	44.0932	45.6268	38.3379	47.7995	18.3758	15.6616	17.0792	9.15837	11.2578	6.83493
ClG42_06g0097500	13.605	12.7567	13.1747	10.0144	10.3335	11.049	12.0176	12.2152	11.7665	17.591	18.966	22.2915	31.0895	19.355	27.5786
ClG42_09g0019700	22.2349	26.3763	24.4971	23.4032	21.7051	23.0996	16.98	17.0472	16.5551	12.705	10.6609	10.1059	7.2519	12.1098	7.67432
ClG42_02g0225300	78.4547	81.1166	88.4412	47.4068	54.3246	47.6079	36.8559	25.3627	27.6246	33.899	37.058	32.4172	50.3142	37.9626	45.1135
ClG42_05g0198400	2.73639	1.82989	1.40129	46.1912	90.3541	56.8744	60.5461	60.6638	72.6418	25.0634	28.5212	18.5284	10.1552	25.1149	16.4446
ClG42_05g0134400	22.6443	21.2019	21.3329	14.0007	13.5408	12.9029	8.68475	6.82297	7.10638	4.83638	6.20635	6.29601	6.85896	5.40305	6.17878
ClG42_05g0178600	1.05848	1.28763	1.6696	0.824706	0.702786	0.772208	0.53463	0.426885	1.51433	1.47279	1.46601	0.845477	1.42887	1.09677	1.96721
ClG42_07g0152700	39.8379	35.2416	32.3026	55.4154	60.434	60.5385	53.4803	64.221	60.7339	43.0962	44.5751	42.5719	39.1371	45.0468	58.5548
ClG42_05g0078100	35.14	37.56	36.2515	24.8963	31.3302	26.6795	17.6756	18.6489	21.9701	14.1057	9.31301	11.5904	10.6332	7.48745	8.89104
ClG42_08g0151100	44.9512	31.351	45.2549	45.5749	102.246	39.8342	25.3545	20.6157	40.1147	15.0843	15.2513	11.6859	9.47102	10.1228	7.17939
ClG42_09g0098600	16.3454	18.1535	17.5792	5.15478	5.32637	3.72793	4.03792	4.00109	2.8415	4.59791	4.27265	4.48111	4.47365	4.64708	5.80133
ClG42_02g0021900	17.1203	18.6488	16.5326	25.4342	28.1437	25.2289	26.8515	31.7289	31.5393	19.092	18.2392	18.2291	17.8955	20.7155	21.5519
ClG42_03g0086200	18.3529	20.5713	18.0468	115.642	189.212	119.627	356.843	399.66	271.557	471.867	535.912	424.477	331.516	497.484	443.2
ClG42_05g0175600	454.543	497.492	474.108	365.972	344.505	347.855	548.429	472.644	479.984	701.322	742.795	756.21	926.773	727.737	818.398
ClG42_05g0035100	0.618336	0.971863	1.22263	0.696559	0.509161	0.713947	0.449775	0.416347	0.394266	0.89243	0.849838	0.808761	2.17759	1.34723	2.24918
ClG42_01g0241500	1.14375	2.79897	2.76136	18.5233	19.7312	16.0826	12.2342	9.86646	19.9305	16.3926	16.5604	14.6281	16.4368	16.1481	12.3641
[truncated: 8,273 more rows]

## Sheet: Table S9
Tab S11. Expression of all lncRNAs
[truncated: 4,311 more rows]

## Sheet: Table S10
Tab S12. Expression of all miRNAs
[truncated: 355 more rows]

[truncated: 5 more sheets: Table S11, Table S12, Table S13, Table S14, Table S15]
